# Supplementary material for: Harmful algal bloom species Microcystis aeruginosa releases thiamin antivitamins to suppress competitors
Source: mBio. 2025 Jul 2;16(8):e01608-25. doi: 10.1128/mbio.01608-25 (PMC12345177; doi:10.1128/mbio.01608-25)
Supplement: Data set S1 — Untargeted metabolomic data. [file mbio.01608-25-s0001.xlsx]

## Sheet: Compounds-MS results
File S1. Untargeted metabolomic data used to generate volcano plots shown in Fig 2C and Fig S3. Also used to generate Fig S11A.
Name	Formula	Molecular Weight	RT [min]	mzCloud Best Match	mzVault Best Match	Norm. Area: C. reinhardtii 1	Norm. Area: C. reinhardtii 2	Norm. Area: C. reinhardtii 3	Norm. Area: Co-culture 1	Norm. Area: Co-culture 2	Norm. Area: Co-culture 3	Norm. Area: M. aeruginosa 1	Norm. Area: M. aeruginosa 2	Norm. Area: M. aeruginosa 3	Ratio: (Co-culture)/(C. reinhardtii)	Ratio: (M. aeruginosa)/(C. reinhardtii)	Log2 Fold Change: (Co-culture)/(C. reinhardtii)	Log2 Fold Change: (M. aeruginosa)/(C. reinhardtii)	P-value: (Co-culture)/(C. reinhardtii)	P-value: (M. aeruginosa)/(C. reinhardtii)
(-)-borneol	C10 H18 O	154.099	10.355		82.7	6.5779e+06	6.45473e+06	7.01872e+06	1.88627e+07	1.08559e+07	1.77885e+07	8.72542e+06	2.63741e+07	4.80035e+07	2.704	4.009	1.44	2	0.211042	0.071269
(-)-Isopiperitenone	C10 H14 O	150.105	6.94			2.93781e+06	389129	2.03081e+06	6.7202e+06	5.50222e+06	4.61521e+06	5.44621e+07	5.03311e+07	6.04488e+07	2.709	26.818	1.44	4.75	0.0724135	0.000883234
(-)-Jasmonicacid	C12 H18 O3	210.125	8.811			622733	673520	836165	2.73173e+06	595148	2.21264e+06	9.14945e+06	6.08076e+06	6.16123e+06	3.285	9.148	1.72	3.19	0.221697	0.00337001
(-)-Menthylacetate	C12 H22 O2	198.162	12.254			199615	484449	98947.2	6.45808e+06	6.35733e+06	4.60956e+06	986237	866743	846619	31.848	4.342	4.99	2.12	0.000355349	0.0230152
(−)-trans-Methyl dihydrojasmonate	C13 H22 O3	226.157	11.391			709094	528925	1.33776e+06	1.60947e+07	1.60691e+07	1.28449e+07	5.95132e+07	5.83877e+07	4.88873e+07	22.661	82.341	4.5	6.36	4.2308e-05	4.45966e-06
(+)-10-Deoxymethynolide	C17 H28 O4	296.198	23.06			1.66643e+06	1.6763e+06	3.38641e+06	2.27069e+07	6.32955e+06	1.01586e+07	4.99801e+07	4.79439e+07	2.91696e+07	6.06	28.601	2.6	4.84	0.0115134	0.000625312
(+)-Bornane-2_5-dione	C10 H14 O2	166.099	12.11			2.88796e+06	3.19058e+06	3.31703e+06	2.05236e+07	2.24207e+06	8.45121e+06	1.29428e+07	5.62793e+07	1.15013e+07	2.649	4.057	1.41	2.02	0.463762	0.0710261
(+)-exo-5-Hydroxycamphor	C10 H16 O2	168.115	8.084			1.43948e+06	1.47337e+06	437209	2.35201e+07	2.28696e+07	2.90694e+07	5.11623e+07	4.94237e+07	5.42213e+07	16.339	35.542	4.03	5.15	0.000168442	5.31493e-05
(+)-syringaresinol	C22 H26 O8	418.162	12.725			105379	248139	122161	1.27266e+07	1.20953e+07	8.78078e+06	3.45523e+07	4.26609e+07	4.34124e+07	99.011	349.218	6.63	8.45	4.65374e-06	1.19286e-06
(+/-)11(12)-DiHET	C20 H34 O4	320.234	12.812	77.2		2.39239e+06	2.46509e+06	2.71612e+06	5.41475e+06	6.71825e+06	4.06862e+06	8.02214e+07	7.13939e+07	6.99093e+07	2.197	28.962	1.14	4.86	0.00275582	6.7358e-07
(+/-)12(13)-DiHOME	C18 H34 O4	296.235	11.342	68.4		1.64712e+06	1.62279e+06	1.44198e+06	6.30762e+06	2.28054e+06	2.899e+06	7.46295e+07	8.31837e+07	8.68198e+07	1.786	51.26	0.84	5.68	0.0478282	1.10934e-05
(+/-)-6-Hydroxy-3-oxo-alpha-ionol	C13 H20 O3	224.141	10.644		70.2	6.65555e+06	5.41595e+06	6.50692e+06	9.98195e+06	8.12273e+06	7.65811e+06	1.25926e+06	1.28838e+06	1.61642e+06	1.248	0.198	0.32	-2.34	0.0516157	1.98366e-05
(+/-)-C75	C14 H22 O4	236.141	13.029	67.1		1.58739e+06	1.45447e+06	2.17338e+06	1.11438e+07	2.16977e+07	1.12124e+07	5.64919e+06	4.32205e+06	1.30959e+06	7.063	2.723	2.82	1.45	0.00597121	0.369337
(±)13-HpODE	C18 H32 O4	294.219	14.459	91.3		173622	153985	154126	1.25881e+07	9.59369e+06	3.98187e+06	6.696e+07	7.67167e+07	7.37906e+07	62.246	478.767	5.96	8.9	2.47484e-05	1.70494e-06
(±)15-HETE	C20 H32 O3	320.235	13.584	85.2		1.97975e+07	1.91961e+07	1.76183e+07	7.40548e+06	7.08704e+06	5.94768e+06	4.40711e+06	4.32979e+06	4.09219e+06	0.369	0.226	-1.44	-2.15	9.28502e-06	1.18497e-06
(10E,15Z)-9,12,13-Trihydroxy-10,15-octadecadienoic acid	C18 H32 O5	328.224	12.392			4.4688e+06	4.97211e+06	4.29212e+06	1.4723e+07	1.27589e+07	1.38718e+07	2.37557e+08	2.4481e+08	2.51432e+08	3.104	54.782	1.63	5.78	1.59453e-06	2.82219e-13
(10S)-Juvenile hormone III diol	C16 H28 O4	284.198	11.601			947969	1.2982e+06	631472	4.91575e+06	1.42247e+06	3.82312e+06	2.35258e+07	2.89424e+07	2.71789e+07	4.033	28.671	2.01	4.84	0.0372886	0.000199482
(11E)-15-Oxo-11-icosenoic acid	C20 H36 O3	324.266	13.769			265768	319706	281308	1.01003e+06	818071	1.03268e+06	2.84476e+07	3.45593e+07	2.61692e+07	3.59	101.126	1.84	6.66	5.5079e-05	1.22829e-08
(11E,15Z)-9,10,13-trihydroxyoctadeca-11,15-dienoic acid	C18 H32 O5	310.214	23.078	76.5		1.45349e+06	1.13082e+06	2.63727e+06	1.24914e+07	3.61906e+06	6.77659e+06	4.77601e+07	4.66359e+07	3.29072e+07	4.662	32.085	2.22	5	0.0201464	0.000299458
(12-Methyl-7-tetraphenyl)methyl hydrogen sulfate	C20 H16 O4 S	352.076	11.311			20981.5	20483.2	20600.7	4.18098e+07	1.10242e+07	1.0492e+07	1.20099e+07	1.17517e+07	1.08568e+07	535.139	570.448	9.06	9.16	4.14486e-06	5.96155e-06
(12Z)-9,10,11-trihydroxyoctadec-12-enoic acid	C18 H34 O5	312.23	12.862	81.3		1.05119e+06	215179	269737	2.58799e+06	1.67755e+06	1.58114e+06	7.31479e+07	6.91487e+07	3.19395e+07	6.219	256.356	2.64	8	0.0376142	0.000118013
(1aR,1bR,2R,3R,7R,7aS)-1b,2-dimethyl-7a-(prop-1-en-2-yl)-1aH,1bH,2H,3H,4H,5H,7H,7aH-naphtho[1,2-b]oxirene-3,7-diol	C15 H22 O3	250.157	13.16	78.9		1.56401e+06	1.73488e+06	1.98601e+06	1.65309e+07	2.34913e+07	1.22387e+07	7.50526e+07	4.77568e+07	5.1357e+07	9.529	29.603	3.25	4.89	7.05405e-05	5.25709e-06
(1R,2R,3S,6S,7R,9S,10S,11S,13R,14R)-11-(1-Hydroxy-2-propanyl)-3,7,10-trimethyl-15-oxapentacyclo[7.5.1.0~1,6~.0~7,13~.0~10,14~]pentadecane-2,6,9,11,13,14-hexol	C20 H32 O8	400.211	10.344			102919	121350	190612	7.68912e+06	7.19306e+06	6.43149e+06	1.52007e+07	1.4507e+07	1.53474e+07	59.275	125.263	5.89	6.97	8.12722e-07	3.69437e-07
(1R,2S,3R,4R)-3-(Isobutylamino)-4-(3-pyridinyl)-1,2-cyclopentanediol	C14 H22 N2 O2	272.152	9.748	79.1		224451	93039.1	144547	5.11888e+06	3.92411e+06	3.23997e+06	2.16364e+07	2.0261e+07	2.22474e+07	27.148	149.684	4.76	7.23	1.90167e-05	1.71555e-06
(1R,9S)-11-[(Dimethylamino)acetyl]-5-[4-(methylsulfanyl)phenyl]-7,11-diazatricyclo[7.3.1.02,7]trideca-2,4-dien-6-one	C22 H27 N3 O2 S	397.185	15.273	65.5		5253.26	5392.76	5139.14	44969.5	30288.2	17699.4	719355	458622	8.077e+06	5.766	136.935	2.53	7.1	0.142095	0.000802857
(1-Ribosylimidazole)-4-acetate	C10 H14 N2 O6	258.085	5.333			353814	121673	253217	1.6649e+07	1.41916e+07	8.73587e+06	3.42213e+07	2.79745e+07	2.59059e+07	56.045	110.476	5.81	6.79	3.0282e-05	9.80635e-06
(1S,2S,3aR,4S,5S,9R,11R,13aS)-4,9,11-tris(acetyloxy)-3a-hydroxy-2,5,8,8,12-pentamethyl-1H,2H,3H,3aH,4H,5H,8H,9H,10H,11H,13aH-cyclopenta[12]annulen-1-yl benzoate	C33 H44 O9	606.285	16.424	87.4		6613.14	10786.5	8071.16	8.0134e+06	7.42744e+06	1.27867e+07	3.80532e+07	3.44532e+07	3.90687e+07	992.845	4714.71	9.96	12.2	7.65678e-08	1.24634e-08
(1S,2S,4aR,7R,8aR)-1-[(3Z)-5-hydroxy-3-methylpent-3-en-1-yl]-2,5,5,8a-tetramethyl-decahydronaphthalene-2,7-diol	C20 H36 O3	306.255	11.518	83.1		1.7338e+07	1.59261e+07	1.44739e+07	113842	122246	172482	5.4643e+06	7.72796e+06	8.64005e+06	0.008	0.485	-7.03	-1.04	3.80211e-07	0.00587885
(1S,2S,8aR)-1-[(3Z)-5-hydroxy-3-methylpent-3-en-1-yl]-2,5,5,8a-tetramethyl-decahydronaphthalen-2-ol	C20 H36 O2	290.261	13.203	61		169136	198521	345718	243740	202825	221209	2.7882e+07	2.86195e+07	2.94961e+07	1.114	144.164	0.16	7.17	0.993485	6.68599e-07
(1S,4R,5R,6R,6aS,9S,9aE,10aR)-1,5-Dihydroxy-3-isopropyl-9-(methoxymethyl)-6,10a-dimethyl-1,2,4,5,6,6a,7,8,9,10a-decahydrodicyclopenta[a,d][8]annulen-4-yl alpha-D-glucopyranoside	C27 H44 O9	512.296	9.392			34866.7	34538.5	34966.2	177246	99186.3	121786	2.90977e+07	3.32817e+07	3.85511e+07	3.493	954.54	1.8	9.9	0.00035335	1.67793e-08
(1S,6S)-6-Aminooctahydro-1-indolizinyl acetate	C10 H18 N2 O2	198.137	9.701			2.97159e+06	2.68992e+06	2.88056e+06	2.84304e+07	2.45762e+07	2.01549e+07	86186.7	89454.5	121294	8.532	0.031	3.09	-5.01	5.17072e-06	5.69315e-07
(1S_3R_4S)-3_4-Dihydroxycyclohexane-1-carboxylate	C7 H12 O4	160.074	6.621			1.95558e+06	1.78279e+06	1.50954e+06	7.82136e+06	9.0858e+06	1.37334e+08	1.81497e+07	7.4841e+06	1.18939e+07	5.096	6.672	2.35	2.74	0.0440566	0.113976
(2E)-2,5-Dichloro-4-oxo-2-hexenedioic acid	C6 H4 Cl2 O5	225.944	0.952			1.18705e+09	1.24811e+09	1.26238e+09	7.98731e+08	9.75297e+08	7.1573e+08	9.52316e+08	8.03803e+08	7.88678e+08	0.64	0.644	-0.64	-0.63	0.0099413	0.0136175
(2E)-N-(4-Aminobutyl)-3-(2,4-dihydroxy-3-methoxyphenyl)acrylamide	C14 H20 N2 O4	280.142	4.669			426902	171099	199312	2.37068e+08	8.04126e+06	1.72896e+07	7.71364e+07	1.0627e+08	8.67766e+07	86.746	435.381	6.44	8.77	0.00333541	0.00123144
(2E,4Z)-N-Isobutyl-2,4-octadecadienamide	C22 H41 N O	335.318	15.173			98639.5	102602	123255	4.20155e+06	2.40768e+06	6.70468e+06	8.17019e+06	2.53482e+07	8.15258e+06	40.95	79.63	5.36	6.32	0.000231316	5.28937e-05
(2E_6E)-(10R_11S)-10_11-Epoxy-3_7_11-trimethyltrideca-2_6-dienoicacid	C16 H26 O3	266.188	12.051			2.57985e+06	2.90961e+06	3.51472e+06	2.95865e+07	1.84671e+07	1.29741e+07	9.10189e+07	5.38793e+07	6.12229e+07	6.347	21.042	2.67	4.4	0.000656089	3.58848e-05
(2R,3S)-2-(2,4-Difluorophenyl)-3-(5-fluoro-4-pyrimidinyl)-1-(1H-1,2,4-triazol-1-yl)-1,2-butanediol	C16 H14 F3 N5 O2	365.111	10.043			20623.7	15172.2	23983.9	3.8762e+06	3.28454e+06	3.25709e+06	1.02323e+07	7.78747e+06	8.15812e+06	159.26	395.569	7.32	8.63	8.71131e-08	1.86479e-08
(2R,3S,4S,5R)-2-(6-hydroxy-2-imino-3,7-dihydropurin-9-yl)-5-(hydroxymethyl)tetrahydrofuran-3,4-diol	C10 H14 N5 O5	284.101	7.97			226640	29401.6	211645	1.34e+07	1.15392e+07	9.98276e+06	1.54323e+07	1.69299e+07	1.47849e+07	54.522	72.916	5.77	6.19	0.000381691	0.000267157
(2R,3S,4S,5R,6S)-2-(hydroxymethyl)-6-[5-methyl-2-(propan-2-yl)phenoxy]oxane-3,4,5-triol	C16 H24 O6	334.138	11.944	80.4		72165.7	19055	35872.3	3.26773e+07	2.74309e+07	2.50741e+07	3.33039e+07	3.06366e+07	3.07777e+07	764.682	857.98	9.58	9.74	1.94946e-06	1.79525e-06
(2R,4S)-(+-)-terconazole	C26 H31 Cl2 N5 O3	531.179	9.476			104864	191447	170564	9.19573e+06	8.19426e+06	7.37984e+06	181088	157193	134169	48.042	0.922	5.59	-0.12	1.21346e-06	0.976343
(2R,6S)-9-[(2R)-6-Hydroxy-2,7,8-trimethyl-3,4-dihydro-2H-chromen-2-yl]-2,6-dimethylnonanoic acid	C23 H36 O4	376.261	12.162			128105	167997	103418	1.41806e+06	2.02539e+06	793217	1.71435e+07	1.50605e+07	2.5114e+07	11.069	133.823	3.47	7.06	0.000423121	4.7475e-06
(2R_4S)-2_4-Diaminopentanoate	C5 H12 N2 O2	132.09	7.596			1.70848e+06	3.99914e+06	3.53217e+06	8.14997e+06	5.34122e+06	5.51745e+06	7.69036e+07	6.61348e+07	8.1837e+07	1.562	21.772	0.64	4.44	0.0493028	3.03436e-05
(2S)-2-[(1-Carboxyethyl)amino]-4-(dimethylsulfonio)butanoate	C9 H17 N O4 S	235.088	7.309			94636.3	102055	84415	7.77254e+07	7.46283e+07	6.4664e+07	2.76492e+06	2.5866e+06	2.37471e+06	788.58	27.332	9.62	4.77	6.4837e-14	1.4854e-08
(2S)-2-{[1-(R)-Carboxyethyl]amino}pentanoate	C8 H15 N O4	189.1	1.212			3.9116e+06	3.38267e+06	3.52016e+06	1.33661e+08	9.23288e+07	7.68034e+07	3.25556e+06	4.63194e+06	3.88006e+06	26.229	1.102	4.71	0.14	2.01215e-06	0.886284
(2S)-2-Amino-8-hydroxyoctanoic acid	C8 H17 N O3	175.121	1.223			1.16354e+06	1.09385e+06	1.174e+06	6.90949e+06	6.19573e+06	5.3719e+06	7.52981e+07	6.26365e+07	6.80812e+07	5.325	58.512	2.41	5.87	1.4225e-06	1.29037e-09
(2S)-2-Carboxy-1,1-dimethylpiperidinium	C8 H16 N O2	158.117	1.573			62317.4	97519.9	60064.1	491215	464749	371686	4.631e+07	3.94389e+07	3.00171e+07	7.458	632.871	2.9	9.31	0.000127402	1.40633e-07
(2S)-2-Piperazinecarboxylic acid	C5 H10 N2 O2	130.074	7.578			8.46568e+07	7.86578e+07	4.8959e+07	5.02226e+07	2.7801e+07	3.31589e+07	4.80079e+07	3.01061e+07	3.91887e+07	0.422	0.498	-1.25	-1.01	0.0659554	0.0956122
(2S)-3-Methyl-2-({[(3S,4S,5R)-2,3,4-trihydroxy-5-(hydroxymethyl)tetrahydro-2-furanyl]methyl}amino)butanoic acid (non-preferred name)	C11 H21 N O7	279.132	1.97			83580.3	82465.9	111925	3.58082e+07	3.33287e+07	2.76605e+07	3.17525e+06	4.4034e+06	4.13466e+06	398.763	49.469	8.64	5.63	1.69973e-08	4.85082e-07
(2S)-4-Methyl-2-({[(3S,4S,5R)-2,3,4-trihydroxy-5-(hydroxymethyl)tetrahydro-2-furanyl]methyl}amino)pentanoic acid (non-preferred name)	C12 H23 N O7	293.147	2.964			128011	109289	113340	2.51274e+08	2.17607e+08	1.98186e+08	1.00852e+06	1.34635e+06	1.00602e+06	1919.95	8.898	10.91	3.15	2.31637e-12	1.60525e-06
(2S)-5,7-dimethoxy-8-(3-methylbut-2-en-1-yl)-2-phenyl-3,4-dihydro-2H-1-benzopyran-4-one	C22 H24 O4	352.172	3.687	69.4		287713	300028	284493	3.37603e+07	4.4048e+07	2.63069e+07	2.83848e+08	2.80925e+08	3.08767e+08	117.34	986.569	6.87	9.95	7.60581e-08	8.18369e-10
(2S,3R,4S,5S,6R)-2-({4a,5,7-trihydroxy-7-methyl-1H,4aH,5H,6H,7H,7aH-cyclopenta[c]pyran-1-yl}oxy)-6-(hydroxymethyl)oxane-3,4,5-triol	C15 H24 O10	386.122	9.127	74.2		68233.4	65889.7	85885.7	2.69567e+06	3.68717e+06	3.26671e+06	2.74964e+07	3.67601e+07	3.32333e+07	47.876	487.053	5.58	8.93	3.21282e-07	4.28361e-09
(2S,3S)-4-(beta-L-Glucopyranosyloxy)-2,3-bis(4-hydroxy-3-methoxybenzyl)butyl beta-L-glucopyranoside	C32 H46 O16	686.282	10.572			112475	110880	113404	1.58095e+07	1.97071e+07	1.626e+07	3.89931e+07	3.45489e+07	4.06944e+07	144.565	346.682	7.18	8.44	2.13141e-12	8.01581e-14
(2Z)-2-(4-Methyl-5-oxo-3-vinyl-1,5-dihydro-2H-pyrrol-2-ylidene)acetamide	C9 H10 N2 O2	178.074	23.059			219028	323345	402468	3.08567e+07	6.42133e+06	6.12478e+06	2.95821e+07	6.79341e+07	5.19209e+07	19.859	160.574	4.31	7.33	0.000945293	0.000135631
(2Z)-2-Benzylidenehexanal	C13 H16 O	188.12	11.531			293360	335089	513208	6.03433e+06	1.06843e+07	5.62044e+06	3.17588e+06	3.43271e+06	4.48023e+06	18.008	10.244	4.17	3.36	3.49446e-05	0.000152502
(2Z)-3,7-Dimethyl-2,6-octadien-1-yl 3-oxobutanoate	C14 H22 O3	238.157	12.713			582568	663425	558369	6.81577e+06	2.9218e+06	2.39131e+06	3.20667e+06	1.45694e+06	3.34061e+06	5.015	5.504	2.33	2.46	0.00478376	0.0144188
(3-Amino-5-methyladamantan-1-yl)methanol	C12 H21 N O	195.162	13.063			141853	100919	104868	3.6805e+07	3.99501e+07	4.10169e+07	7.77681e+07	7.11516e+07	7.42831e+07	380.956	708.349	8.57	9.47	9.81744e-11	8.58535e-12
(3aR,5aR,9bR)-3a-hydroxy-5a,9-dimethyl-3-methylidene-2H,3H,3aH,4H,5H,5aH,6H,7H,8H,9bH-naphtho[1,2-b]furan-2-one	C15 H20 O3	270.119	3.646	97.5		72473.2	73836	71662.3	4.47031e+07	2.64123e+07	3.6432e+07	2.15349e+06	1.79816e+06	2.2429e+06	502.696	29.714	8.97	4.89	1.49123e-08	9.41881e-07
(3E)-4-(4-Hydroxy-2,6,6-trimethyl-1-cyclohexen-1-yl)-3-buten-2-one	C13 H20 O2	208.146	12.875			1.58521e+06	2.07313e+06	1.53851e+06	4.26248e+06	8.47796e+06	2.42952e+06	3.8066e+07	1.25531e+07	1.27996e+08	2.689	24.013	1.43	4.59	0.34801	0.00587824
(3S)-5-[(4aR,8aS)-2,5,5,8a-Tetramethyl-3-oxo-4a,6,7,8-tetrahydro-4H-naphthalen-1-yl]-3-methylpentanoic acid	C20 H32 O3	320.235	12.312	74		4.42236e+06	3.79203e+06	4.028e+06	8.86425e+06	5.48422e+06	3.71467e+06	9.11222e+07	1.0227e+08	1.05184e+08	1.362	25.39	0.45	4.67	0.33575	1.27991e-05
(3S,3aS,5aR,6R,8S,9R,9aS,9bS)-6,8-Dihydroxy-3,5a,9-trimethyldecahydronaphtho[1,2-b]furan-2(3H)-one	C15 H24 O4	268.167	12.454			652592	1.49279e+06	624731	9.09734e+06	7.59605e+06	6.066e+06	2.03371e+07	2.4376e+07	9.45726e+06	11.64	31.164	3.54	4.96	0.00178192	0.000322306
(3S,4aR,5R,6R)-3,6-dihydroxy-4a,5-dimethyl-3-(prop-1-en-2-yl)-2,3,4,4a,5,6,7,8-octahydronaphthalen-2-one	C15 H22 O3	288.111	12.538	68.5		93435.7	58232.9	44337.8	1.09878e+06	820552	746937	1.12778e+07	1.37202e+07	1.05719e+07	14.091	193.667	3.82	7.6	3.93597e-05	8.82575e-07
(3S,9S,14aR)-3,6-Dimethyl-9-{6-[(2S)-2-oxiranyl]-6-oxohexyl}decahydropyrrolo[1,2-a][1,4,7,10]tetraazacyclododecine-1,4,7,10-tetrone	C21 H32 N4 O6	436.232	8.886			34766.5	34661	34099.1	3.26879e+06	2.78798e+06	2.60162e+06	1.63818e+07	1.68046e+07	1.75728e+07	80.436	484.827	6.33	8.92	4.6918e-13	6.41709e-14
(4aR,8aR)-4a-chloro-2-methylperhydroisoquinoline oxalate	C10 H18 Cl N	187.111	10.633	93		84713.1	83511.6	85412.6	9.6977e+06	1.01564e+07	8.1778e+06	1.0236e+07	9.87107e+06	1.09784e+07	114.477	120.831	6.84	6.92	2.2049e-13	1.36335e-13
(4aS,9aR)-7-[2-(2,3-Dimethoxyphenyl)ethyl]-2-[(4-methoxyphenyl)acetyl]decahydro-6H-pyrido[3,4-d]azepin-6-one	C28 H36 N2 O5	502.25	1.751	76.5		84710.9	87220	79755.1	218881	213172	186437	7.75626e+07	7.73175e+07	5.91127e+07	2.516	912.722	1.33	9.83	0.000116993	2.93321e-13
(5E)-2,10-Diamino-5-{[(5-amino-5-carboxypentyl)amino]methyl}-5-undecenedioic acid (non-preferred name)	C18 H34 N4 O6	402.248	8.332			61034.8	85848.1	74492.2	1.66208e+06	1.40794e+06	955088	7.48794e+08	7.31459e+08	8.13756e+08	18.9	10052	4.24	13.3	4.03766e-06	3.2902e-10
(5E)-7-methylidene-10-oxo-4-(propan-2-yl)undec-5-enoic acid	C15 H24 O3	252.172	23.119	64.5		3.79797e+06	4.16901e+06	7.71248e+06	3.86171e+07	1.03057e+07	1.92129e+07	3.37514e+07	6.49332e+07	4.9985e+07	4.608	11.99	2.2	3.58	0.0292451	0.00285055
(5Z,8Z)-5,8-Tetradecadienoic acid	C14 H24 O2	224.178	12.51			438953	398030	434972	1.57946e+07	1.40795e+07	1.32803e+07	1.95638e+06	1.23685e+06	317230	32.369	2.844	5.02	1.51	0.000553085	0.273992
(6-{[3,4-dihydroxy-2,5-bis(hydroxymethyl)oxolan-2-yl]oxy}-3,4,5-trihydroxyoxan-2-yl)methyl (2E)-3-(4-hydroxy-3-methoxyphenyl)prop-2-enoate	C22 H30 O14	556.114	13.46	94.7		61132.8	59015.3	57916.2	2.15106e+07	1.85262e+07	1.65122e+07	3.80772e+07	1.83298e+07	6.29704e+06	313.922	310.595	8.29	8.28	2.69365e-05	3.09766e-05
(6E)-10-Heptyl-5,8,9-trihydroxy-3,4,5,8,9,10-hexahydro-2H-oxecin-2-one	C16 H28 O5	322.175	11.884	97.3		9.63334e+06	8.62403e+06	9.84181e+06	113055	63739.7	73194.2	170312	142800	119762	0.008	0.015	-7.04	-6.08	4.87146e-07	8.47423e-07
(6E)-8-[2-(2,4-Dihydroxyphenyl)-5,7-dihydroxy-6-(3-methyl-2-buten-1-yl)-4-oxo-4H-chromen-3-yl]-2,6-dimethyl-2,6-octadien-4-yl hydrogen sulfate	C30 H34 O10 S	586.189	14.413			91483.7	80458.1	65274.9	5.35727e+06	7.81258e+06	9.16407e+06	711825	554672	709662	97.101	8.82	6.6	3.14	6.05972e-07	3.58271e-05
(6Z)-Octadecenoicacid	C18 H34 O2	282.255	12.645			2.1662e+06	2.12013e+06	2.48849e+06	2.36001e+06	1.70843e+06	210608	1.66386e+07	1.62436e+07	2.05656e+07	0.789	7.681	-0.34	2.94	0.402484	0.0371848
(8E,10E,12S)-8,10-Heptadecadiene-4,6-diyne-1,12-diol	C17 H24 O2	260.177	14.157			104987	27548.8	108338	1.49545e+07	1.50503e+07	1.29382e+07	620413	645070	792493	142.441	6.144	7.15	2.62	1.83108e-05	0.00207666
(9E)-9-Octadecenal	C18 H34 O	266.261	13.396			504535	382518	437572	108617	400457	309710	1.90843e+07	1.81522e+07	1.83791e+07	0.708	42.002	-0.5	5.39	0.23577	7.24665e-05
(9Z_15Z)-(13S)-12_13-Epoxyoctadeca-9_11_15-trienoicacid	C18 H28 O3	292.203	14.212			333326	360584	757957	4.56734e+06	5.23234e+06	3.83406e+06	8.51677e+07	5.73472e+07	4.57087e+07	12.666	159.04	3.66	7.31	0.000350935	4.08639e-06
(Ac)2-L-Lys-D-Ala	C13 H23 N3 O5	301.163	6.969			151369	139247	134630	1.1402e+07	1.10798e+07	9.0827e+06	2.75422e+07	3.41817e+07	3.47886e+07	79.569	245.474	6.31	7.94	6.65964e-09	1.5026e-10
(E)-Oxetorone	C21 H21 N O2	319.156	7.137			59910.3	53046.8	52032.5	1.35777e+08	1.1793e+08	9.59565e+07	5.03614e+08	2.8478e+08	3.43128e+08	2223.12	6468.39	11.12	12.66	9.90096e-09	1.36393e-09
(R)-10-Hydroxystearate	C18 H36 O3	300.266	12.531			109130	86226.7	72423.1	543470	201850	311401	3.43614e+07	3.34052e+07	3.26785e+07	3.611	387.411	1.85	8.6	0.00510598	1.1137e-06
(R)-1-Aminopropan-2-ol	C3 H9 N O	75.0685	1.309			4.83129e+07	6.63812e+07	1.08639e+08	6.65744e+07	7.13491e+07	9.51716e+07	9.16891e+07	9.79749e+07	7.46472e+07	1.075	1.381	0.1	0.47	0.920569	0.614147
(R)-3-Hydroxy myristic acid	C14 H28 O3	226.193	12.859	74.7		253034	209259	274335	8.7014e+06	8.90773e+06	7.78059e+06	393146	475324	559114	34.388	1.878	5.1	0.91	2.6829e-07	0.0025146
(R)-Lactaldehyde	C3 H6 O2	74.0369	8.125			128330	182988	154654	4.9308e+07	2.7288e+07	3.60917e+07	1.61628e+07	1.72e+07	3.35041e+07	233.371	111.216	7.87	6.8	1.50895e-06	2.57286e-06
(S)-(+)-2-Amino-1-propanol	C3 H9 N O	75.0685	1.518	64.9		3.80343e+07	4.68632e+07	3.75549e+07	3.01736e+07	2.39034e+07	2.7262e+07	2.48126e+07	2.20915e+07	2.98438e+07	0.717	0.652	-0.48	-0.62	0.021098	0.011255
(S)-(+)-Carvone	C10 H14 O	150.028	0.807		93.3	751556	773888	1.62558e+06	4.41437e+07	4.61648e+07	3.79791e+07	2.34359e+07	2.14378e+07	2.03722e+07	57.041	27.701	5.83	4.79	4.91684e-06	1.66881e-05
(S)-4-Amino-5-oxopentanoate	C5 H9 N O3	131.058	1.207			1.69906e+06	1.72146e+06	1.60994e+06	4.50272e+07	4.34179e+07	5.69747e+07	3.77721e+07	8.55997e+07	1.21341e+08	26.501	50.381	4.73	5.65	6.33164e-05	3.18869e-05
(Z)-N-[(2R)-2-Amino-1-hydroxy-3-{[(1E)-N-hydroxy-6-(methylsulfanyl)hexanimidoyl]sulfanyl}propylidene]glycine	C12 H23 N3 O4 S2	337.113	9.477			51079.8	44082.3	44006.7	208136	252590	222382	5.73219e+07	5.36672e+07	5.70344e+07	5.045	1293.82	2.33	10.34	8.66995e-07	6.41709e-14
(Z)-N-[(2R)-2-Amino-1-hydroxy-3-{[(1Z)-N-hydroxy-9-(methylsulfanyl)nonanimidoyl]sulfanyl}propylidene]glycine	C15 H29 N3 O4 S2	379.16	10.851			112685	105927	100205	318661	299500	208241	3.84388e+07	3.72346e+07	2.35061e+07	2.827	351.512	1.5	8.46	0.00375726	2.02806e-07
(Z)-N-[(2S)-2-Amino-1-hydroxy-3-{(Z)-[(2E)-1-hydroxy-4-methoxy-4-oxo-2-buten-1-ylidene]amino}propylidene]-L-phenylalanine	C17 H21 N3 O6	363.143	7.701			48913.1	49573.7	50726.3	4.60107e+06	4.76481e+06	3.66472e+06	1.56388e+07	1.5711e+07	1.63505e+07	92.813	316.922	6.54	8.31	3.44369e-11	7.9492e-14
(Z)-N-[(2S)-2-Amino-5-carbamimidamido-1-hydroxypentylidene]-4-hydroxy-5-phosphononorvaline	C11 H24 N5 O7 P	369.142	9.422			1.12563e+07	9.83148e+06	1.02249e+07	7.69766e+06	7.66558e+06	6.55288e+06	68598.8	62808.3	68377.3	0.75	0.007	-0.42	-7.22	0.00224642	7.21645e-14
(Z,5Z)-5-{[(1Z,2S)-6-Amino-1-{[(1Z,2R)-1-{[(1R)-1-carboxyethyl]imino}-1-hydroxy-2-propanyl]imino}-1-hydroxy-2-hexanyl]imino}-N-[(2S)-2-amino-1-hydroxypropylidene]-5-hydroxy-L-norvaline	C20 H36 N6 O8	488.26	7.959			33392.3	34691.1	33989.9	123020	125417	94727.8	1.91452e+07	1.75385e+07	1.89601e+07	3.619	557.816	1.86	9.12	1.09299e-05	1.21236e-13
[2,3,4-Trihydroxy-6-methoxy-5-(3-methyl-2-buten-1-yl)phenyl]acetic acid	C14 H18 O6	282.11	12.989			269971	434519	251633	2.55258e+07	2.5831e+07	2.14145e+07	6.06315e+07	5.43057e+07	5.63559e+07	94.55	208.748	6.56	7.71	4.5332e-07	1.60792e-07
[3-(2,6-dichlorophenyl)-5-methyl-4-isoxazolyl]methyl N,N-dimethylcarbamodithioate	C14 H14 Cl2 N2 O S2	381.973	15.096	65.4		10003.4	13931.8	11769.9	2.87705e+06	11529	3.2917e+07	489557	1.91335e+06	2.00779e+07	244.442	162.564	7.93	7.34	0.167694	0.0947125
[3-(2-methoxyanilino)-6H-pyrrolo[2,3-c]isothiazol-5-yl](4-methylphenyl)methanone	C20 H17 N3 O2 S	363.106	8.799	63.4		241440	252023	253570	1.01823e+07	9.57419e+06	8.11107e+06	1.38426e+07	1.34063e+07	1.29941e+07	37.989	53.195	5.25	5.73	1.14491e-10	1.20883e-11
[3-(3,4-methylenedioxyphenyl)-2-(mercaptomethyl)-1-oxoprolyl]glycine	C15 H18 N2 O6 S	354.089	15.404			26037.8	1.39061e+06	443228	5.26421e+06	84428	1.53041e+07	1.83376e+06	7.08556e+07	1.12771e+07	11.877	25.443	3.57	4.67	0.547426	0.174354
[3-(Hydroxymethyl)-3-methyl-2-oxobicyclo[2.2.1]hept-1-yl]methyl hexopyranoside	C16 H26 O8	346.164	8.347			32939.7	34197.7	33837.6	538665	476161	455241	1.32091e+07	1.26933e+07	1.60657e+07	14.072	390.367	3.81	8.61	1.03603e-07	9.03722e-14
[FA(18:4)]6Z_9Z_12Z_15Z-octadecatetraenoicacid	C18 H28 O2	276.209	11.991			625306	637999	675993	1.00941e+07	6.64896e+06	7.0533e+06	4.4168e+07	3.58281e+07	4.74096e+07	11.055	69.229	3.47	6.11	2.72686e-06	2.3461e-07
[FA(20:4)]17R_18S-epoxy-5Z_8Z_11Z_14Z-eicosatetraenoicacid	C20 H30 O3	318.219	14.818			54018.8	50616.1	44970.3	127466	71810.4	267687	6.10771e+06	5.93237e+06	6.62311e+06	2.518	120.667	1.33	6.91	0.0444503	1.16805e-05
[FAhydroxy(20:3)]11_12-dihydroxy-5Z_8Z_14Z-eicosatrienoicacid	C20 H34 O4	338.245	23.071			3.3819e+06	2.41236e+06	1.26947e+07	8.42668e+06	3.40508e+06	5.55006e+06	4.59126e+07	5.57714e+07	3.16206e+07	1.641	13.576	0.71	3.76	0.953334	0.00900161
[FAhydroxy(4:0)]N-(3S-hydroxy-butanoyl)-homoserinelactone	C8 H13 N O4	187.084	1.991			5.73066e+06	8.08093e+06	5.31888e+06	5.50861e+06	4.26791e+06	4.87117e+06	3.71346e+07	2.09855e+07	1.99429e+07	0.85	3.662	-0.23	1.87	0.465799	0.00119741
[FAoxo(12:0)]12-oxo-10E-dodecenoicacid	C12 H20 O3	212.141	12.448			6.85482e+06	9.56969e+06	8.59176e+06	3.83833e+07	3.74911e+07	3.73694e+07	5.36056e+07	2.08102e+07	2.96666e+07	4.364	3.453	2.13	1.79	0.00173825	0.00312032
[FAoxo(4:0)]11-oxo-5Z_9_12E_14E-prostatetraenoicacid	C20 H28 O3	316.203	14.88			66176.1	54028.7	54232.5	4.94528e+06	3.18644e+06	2.16692e+06	648815	1.28016e+06	1.53354e+06	58.755	23.605	5.88	4.56	2.31761e-05	0.000146214
[FAoxo(6:0)]N-(3-oxo-hexanoyl)-homoserinelactone	C10 H15 N O4	213.1	11.275			84618.5	69315	80767	3.14165e+06	3.14398e+06	2.53621e+06	3.43416e+07	3.57715e+07	3.33892e+07	38.898	425.193	5.28	8.73	1.05758e-08	2.6712e-13
[FAoxo_amino(6:0)]3-oxo-5S-amino-hexanoicacid	C6 H11 N O3	145.074	4.729			924662	916185	928323	2.07369e+06	3.2771e+06	5.66026e+06	3.99913e+06	3.10596e+06	8.33277e+06	3.544	4.325	1.83	2.11	0.0202463	0.00712949
[FAtrihydroxy(18:0)]9_10_13-trihydroxy-11-octadecenoicacid	C18 H34 O5	330.24	12.416			761301	328277	582885	1.36761e+06	2.75283e+06	3.61949e+06	7.31239e+07	7.90124e+07	1.44679e+08	4.723	135.554	2.24	7.08	0.0130386	1.63721e-05
[ST(3:0)]estra-1_3_5(10)-triene-2_4_17beta-triol	C18 H24 O3	288.172	13.543			89549.1	91988.1	137302	5.63331e+07	4.24831e+07	3.98957e+07	2.32647e+08	2.24794e+08	2.19628e+08	461.832	2443.73	8.85	11.25	2.79312e-08	1.36526e-09
[SThydrox]17beta-hydroxy-5beta-androstan-3-one	C19 H30 O2	290.224	14.848			44514.8	10085.7	40367.4	1.36315e+07	1.77241e+07	1.84729e+07	1.45769e+06	1.68023e+06	1.90925e+06	439.069	41.624	8.78	5.38	9.13105e-06	0.0001221
{(3R,4S)-1-(Phenylacetyl)-3-[2-(4-phenyl-1-piperazinyl)ethyl]-4-piperidinyl}acetic acid	C27 H35 N3 O3	471.244	6.663	73.3		63783.7	58875.4	53761.2	99688.6	119647	285391	1.4461e+07	1.57471e+07	1.78596e+07	2.032	267.464	1.02	8.06	0.031364	2.01397e-06
{2,4-Dihydroxy-3-[(1E)-3-methyl-1-buten-1-yl]phenyl}[6-(2,4-dihydroxyphenyl)-2-(2,6-dihydroxyphenyl)-6-hydroxy-4-methyl-3-cyclohexen-1-yl]methanone	C31 H32 O8	532.211	12.85			24382.8	24173.9	26245.8	1.11523e+07	1.04744e+07	1.08516e+07	264378	445348	362470	445.049	14.866	8.8	3.89	6.97059e-09	1.86722e-06
1-(14-methylhexadecanoyl)pyrrolidine	C21 H41 N O	323.319	17.439			7463.58	137598	49021.4	9.32986e+06	20628.3	1.40116e+07	4.37036e+06	2.74592e+07	2.3003e+07	190.322	469.244	7.57	8.87	0.220933	0.0482829
1-(1H-Indol-3-yl)-1,2-ethanediol	C10 H11 N O2	177.079	9.742			291439	335016	243666	7.15334e+07	6.96074e+07	6.00603e+07	2.82839e+08	3.26447e+08	2.87754e+08	238.84	987.356	7.9	9.95	4.30284e-10	1.53455e-12
1-(1-Pyrrolidinyl)acetone	C7 H13 N O	127.1	11.065			3.74541e+06	4.21578e+06	4.88182e+06	6.42425e+06	1.01271e+07	7.57691e+06	3.65976e+06	3.52867e+06	4.20299e+06	1.797	0.868	0.85	-0.2	0.00825328	0.670661
1-(2'-fluoro[1,1'-biphenyl]-4-yl)propan-1-one	C15 H13 F O	228.097	8.431	81.1		2.10175e+06	2.35989e+06	2.50698e+06	1.39894e+08	7.34149e+07	8.33475e+07	4.54356e+07	4.2809e+07	5.06429e+07	35.318	19.253	5.14	4.27	1.55719e-06	5.13419e-06
1-(2-Morpholinophenyl)dihydro-1H-pyrrole-2,5-dione	C14 H16 N2 O3	260.116	11.708	63.7		489297	3.73368e+06	543814	1.07991e+07	9.63103e+06	8.75891e+06	2.31699e+06	3.12583e+06	2.4779e+06	17.71	4.557	4.15	2.19	0.014034	0.258739
1-(3,4-Dihydroxyphenyl)-1-decene-3,5-dione	C16 H20 O4	276.136	12.347			90323.6	62974.3	66184.5	4.98592e+06	5.25489e+06	5.52918e+06	294754	394867	231828	79.398	4.454	6.31	2.15	6.01381e-07	0.000254651
1-(3,4-dimethoxyphenyl)ethan-1-one oxime	C10 H13 N O3	195.09	10.801	66.7		1.81504e+06	1.83116e+06	1.76639e+06	5.10675e+06	5.05807e+06	5.33079e+06	8.44281e+06	7.97983e+06	1.01531e+07	2.814	4.652	1.49	2.22	5.85867e-06	7.49944e-07
1-(3-Hydroxypropanoyl)-1,3,6,8-tetramethyl-1,2,4a,5,6,7,8,8a-octahydro-2-naphthalenecarboxylic acid	C18 H28 O4	308.198	23.069			1.77851e+06	1.74678e+06	3.32631e+06	1.72384e+07	6.29058e+06	1.17262e+07	3.30819e+07	3.31074e+07	4.28571e+07	6.593	18.615	2.72	4.22	0.00449073	0.000223579
1-(3-Trifluoromethylphenyl)piperazine	C11 H13 F3 N2	230.106	8.407	96.6		2.37149e+06	2.66161e+06	2.87977e+06	1.59466e+07	1.45975e+07	1.15358e+07	2.55915e+07	1.16477e+07	2.80618e+07	5.484	9.615	2.46	3.27	0.00122239	0.000399392
1-(4-Benzyl-1-piperidinyl)-2-{(3R,4S)-3-[(5-butyl-1,2-oxazol-3-yl)methyl]-4-piperidinyl}ethanone	C27 H39 N3 O2	459.281	6.602	73.7		111501	104769	96556.1	174267	209155	540320	2.92577e+07	3.51426e+07	4.09874e+07	1.996	335.43	1	8.39	0.043264	2.73132e-06
1-(4-nitrophenyl)piperidine	C11 H14 N2 O2	206.106	8.152	64.4		108603	192269	113044	9.03284e+06	8.65033e+06	7.04948e+06	1.24251e+06	1.00614e+06	6.09029e+06	76.522	10.991	6.26	3.46	0.000385899	0.00373289
1-(5-Azido-5-deoxy-beta-D-ribofuranosyl)-4-hydroxy-2(1H)-pyrimidinone	C9 H11 N5 O5	269.075	7.253			4.45573e+07	4.09151e+07	4.60691e+07	120328	107526	116487	140738	179438	192532	0.003	0.004	-8.58	-7.96	1.02045e-11	5.17923e-11
1-(5H-dibenzo[b,f]azepin-5-yl)ethan-1-one	C16 H13 N O	257.083	1.952	74.2		3.5196e+07	3.71065e+07	3.85753e+07	579373	555436	465323	464898	626212	411755	0.015	0.013	-6.06	-6.32	1.1866e-07	1.04115e-07
1-(6-Amino-9H-purin-9-yl)-1-deoxy-Î²-D-ribofuranuronamide	C10 H12 N6 O4	280.092	8.68			543175	508739	497046	1.7422e+07	1.58851e+07	1.62808e+07	1.79098e+07	1.81083e+07	2.02695e+07	32.002	35.594	5	5.15	3.67928e-13	1.55875e-13
1-(alpha-D-Glucopyranosyluronosyl)-3-[(2S)-1-methyl-5-oxo-2-pyrrolidinyl]pyridinium	C16 H20 N2 O7	352.127	8.767			294144	210737	234479	8.42734e+06	7.09565e+06	5.1053e+06	1.12398e+06	1.83492e+06	1.5059e+06	30.261	6.422	4.92	2.68	4.43584e-06	0.000175149
1-(beta-D-Ribofuranosyl)-1,2-dihydropyrimidine	C9 H14 N2 O4	214.095	3.876			495701	374444	452226	1.83746e+06	2.33802e+06	1.31478e+06	3.3912e+07	2.06623e+07	2.06591e+07	4.063	45.69	2.02	5.51	0.00111348	2.4746e-06
1-(beta-D-Ribofuranosyl)-1_4-dihydronicotinamide	C11 H16 N2 O5	256.106	8.286			67935.5	59002.1	46991.2	6.68366e+06	6.39496e+06	5.23411e+06	3.40486e+07	2.70522e+07	3.49411e+07	108.385	577.075	6.76	9.17	9.78395e-08	3.85909e-09
1,1-Diethoxy-3-(methylthio)propane	C8 H18 O2 S	178.103	9.698			107062	91280.6	31104.8	2.21972e+06	1.04099e+06	1.09796e+06	2.30755e+07	2.26338e+07	2.51366e+07	12.028	252.798	3.59	7.98	0.00049175	1.03652e-05
1,2,5,6-DIBENZOFLUORENE	C21 H14	266.111	1.11			3.74873e+07	1.31239e+07	6.63836e+07	7.1094e+07	7.07984e+07	6.95844e+07	6.41338e+07	6.38662e+07	7.06717e+07	1.889	1.711	0.92	0.77	0.184532	0.226627
1,2-Dideoxy-3-C-methyl-1-(2,5,5,8a-tetramethyl-1,4,4a,5,6,7,8,8a-octahydro-1-naphthalenyl)pentitol	C20 H36 O3	324.266	12.189			3.16875e+06	3.72615e+06	3.29068e+06	1.08437e+06	669113	556166	5.93304e+07	5.60077e+07	4.97252e+07	0.203	17.02	-2.3	4.09	0.000290257	8.46645e-06
1,2-dihydroxyheptadec-16-yn-4-yl acetate	C19 H34 O4	364.199	10.327	95		107427	97882.6	102055	3.9315e+07	3.57447e+07	2.63387e+07	3.91594e+07	4.1262e+07	3.36246e+07	350.249	383.709	8.45	8.58	2.80821e-09	2.02199e-09
1,3,5-Heptatriene	C7 H10	94.0783	1.969			4.0404e+06	3.08281e+06	306818	2.55148e+07	2.74e+07	2.33292e+07	1.38861e+07	2.66132e+07	1.27903e+07	8.276	4.504	3.05	2.17	0.0165883	0.0328823
1,3-Divinyl-2-imidazolidinone	C7 H10 N2 O	138.079	2.873	80.3		1.2559e+06	1.54971e+06	1.2806e+06	8.20468e+06	4.40646e+06	2.87935e+06	2.92362e+07	1.97128e+07	2.13157e+07	3.441	16.645	1.78	4.06	0.0091281	0.000114284
1,4-Anhydro-6-O-dodecanoyl-2,3-bis-O-(2-hydroxyethyl)-D-glucitol	C22 H42 O8	434.288	14.47			53351.4	907315	341669	6.43663e+07	80026.8	9.5046e+07	1.12189e+07	1.03525e+08	7.12501e+07	188.388	208.535	7.56	7.7	0.295417	0.104558
1,4'-Bipiperidine-1'-carboxylic acid	C11 H20 N2 O2	212.153	10.766			6.59502e+07	4.93551e+07	6.79753e+07	2.85763e+07	2.86932e+07	2.38779e+07	124724	223543	105531	0.433	0.002	-1.21	-9.05	0.0196328	4.55949e-07
1,4-Naphthoquinone	C10 H6 O2	158.037	6.654			68531.2	63826.2	57254	9.77682e+06	1.02147e+07	8.8848e+06	1.39755e+07	1.52109e+07	1.45071e+07	153.179	227.291	7.26	7.83	6.81677e-14	6.43929e-14
1,5-Dihydroxy-3,4-dimethoxy-10-methyl-9(10H)-acridinone	C16 H15 N O5	301.095	11.051			2.08653e+06	224489	2.45744e+06	1.84924e+08	1.68282e+08	1.43951e+08	1.20462e+08	8.52356e+07	8.90364e+07	80.652	42.672	6.33	5.42	0.000529697	0.00096871
1,5-Isoquinolinediol	C9 H7 N O2	161.048	10.756	98.7		158929	219607	256599	2.25914e+07	2.23084e+07	2.77896e+07	7.72136e+06	7.32673e+06	8.78226e+06	102.872	35.16	6.68	5.14	1.51608e-07	6.47895e-07
1,5-Naphthalenediamine	C10 H10 N2	158.084	9.385	74.2		255870	152887	285064	1.34887e+07	1.22522e+07	1.10247e+07	2.12214e+07	2.09548e+07	2.14465e+07	47.885	82.938	5.58	6.37	9.44526e-07	5.47404e-07
1,7-bis(4-hydroxyphenyl)heptan-3-one	C19 H22 O3	320.137	7.88	86.2		794337	511571	657169	2.13838e+07	1.93449e+07	1.6449e+07	2.04156e+07	2.04212e+07	2.14184e+07	29.437	31.074	4.88	4.96	5.50489e-07	4.87115e-07
1,7-Dihydroxy-12-methyl-13-vinyl-2,10-dioxatetracyclo[5.4.1.1~8,11~.0~4,12~]tridecan-9-one	C14 H18 O5	266.115	13.18			2.15098e+06	2.53504e+06	2.25999e+06	1.94877e+07	1.91924e+07	1.84343e+07	1.27409e+07	1.22051e+07	1.43764e+07	8.492	5.638	3.09	2.5	1.11986e-07	3.82055e-07
1-[5-(4-Hydroxy-2-butanyl)-2-methyltetrahydro-2-furanyl]-4-methyl-2-pentanone	C15 H28 O3	256.204	12.563			154040	108459	111010	130684	139363	128905	6.13169e+06	6.09991e+06	4.15917e+06	1.177	54.949	0.24	5.78	0.847196	6.43301e-07
1-[5-(Trifluoromethyl)-2-pyridyl]piperidine-4-carboxylic acid	C12 H13 F3 N2 O2	274.095	9.426	86.3		269341	176491	253069	2.11969e+07	2.02472e+07	1.57996e+07	1.91527e+07	1.75106e+07	1.80338e+07	80.007	71.26	6.32	6.16	2.06727e-07	2.18299e-07
1_3_5-trimethoxybenzene	C9 H12 O3	168.079	23.043			2.17617e+06	1.41501e+06	3.84887e+06	1.62699e+07	1.55265e+06	2.5104e+06	6.44777e+06	5.55787e+06	3.73639e+06	1.154	2.554	0.21	1.35	0.678842	0.468461
1_4-Dihydroxy-2-naphthoate	C11 H8 O4	204.042	10.028			3.63474e+06	2.67547e+06	3.83022e+06	1.01679e+07	6.22911e+06	4.94149e+06	6.93765e+06	6.39203e+06	6.35157e+06	1.714	1.759	0.78	0.81	0.0267046	0.0329383
1_5-Anhydro-D-mannitol	C6 H12 O5	164.069	10.734			4.0953e+06	3.88139e+06	4.07916e+06	3.23083e+07	3.05767e+07	2.68017e+07	2.48164e+06	3.22303e+06	3.40227e+06	7.496	0.79	2.91	-0.34	1.57089e-06	0.0466015
1_8-Diazacyclotetradecane-2_9-dione	C12 H22 N2 O2	226.168	11.439			5.39651e+06	4.91699e+06	4.91405e+06	3.49008e+06	3.15805e+06	2.95815e+06	79456.5	97623.1	108301	0.642	0.02	-0.64	-5.65	0.00456194	1.39164e-08
1-{[4-Hydroxy-6-(methoxymethyl)pyrimidin-2-yl]thio}-3,3-dimethylbutan-2-one	C12 H18 N2 O3 S	270.1	10.292	90		8.89049e+06	8.09619e+06	9.37076e+06	3.32622e+07	3.44525e+07	2.95763e+07	3.18928e+07	3.46625e+07	3.18458e+07	3.741	3.587	1.9	1.84	1.15418e-06	1.10884e-06
1-{4-[(3S)-3-(5-Fluoro-1H-benzimidazol-2-yl)-1-pyrrolidinyl]-1-piperidinyl}ethanone	C18 H23 F N4 O	330.183	13.881	77.2		380686	339509	362307	2.0894e+06	1.73997e+06	1.10133e+06	8.78479e+06	7.02493e+06	7.19071e+06	4.802	19.847	2.26	4.31	0.000289775	4.06165e-06
10-HDA	C10 H18 O3	168.115	11.406	72.3		4.36006e+06	3.81997e+06	5.02942e+06	3.19363e+07	1.69769e+07	1.77758e+07	2.4753e+08	3.70728e+08	1.82069e+08	4.077	56.772	2.03	5.83	0.00159285	7.07677e-06
11-Aminoundecanoic acid	C11 H23 N O2	201.173	7.571			590544	569131	1.16822e+06	1.55919e+06	1.52757e+06	5.33954e+07	937185	992775	657954	2.64	1.587	1.4	0.67	0.205854	0.987744
11-cis-retinal	C20 H28 O	284.214	14.96			6924.51	11679.4	10208.1	482702	230310	322390	5.87336e+06	4.45194e+06	5.49491e+06	31.582	538.287	4.98	9.07	1.00988e-05	5.37171e-07
11-Nitro-1-undecene	C11 H21 N O2	199.157	1.784			1.87094e+06	1.23204e+06	1.08118e+06	3.77712e+06	4.21698e+06	3.97995e+06	2.68221e+06	1.78542e+06	2.04145e+06	3.23	1.657	1.69	0.73	0.00167567	0.0791702
12alpha-Fluoro-11beta,17beta-dihydroxyandrost-4-en-3-one	C19 H27 F O3	322.194	10.744			240381	237075	224772	6.27965e+06	7.01358e+06	6.20935e+06	2.81344e+07	3.18891e+07	3.01476e+07	26.488	127.165	4.73	6.99	3.02247e-12	6.41709e-14
13(S)-HOTrE	C18 H30 O3	294.219	13.934	83.3		4.81484e+06	5.15286e+06	5.2522e+06	1.92044e+07	2.41678e+07	1.10801e+07	9.55542e+07	1.25648e+08	1.4459e+08	3.727	24.384	1.9	4.61	0.00301367	1.46786e-05
16a-Hydroxyestrone	C18 H22 O3	286.156	12.44			131747	116812	133905	3.43576e+06	4.06436e+06	3.33891e+06	3.04597e+07	4.0661e+07	3.10346e+07	26.078	235.561	4.7	7.88	1.73172e-07	4.84486e-10
17a-Ethynylestradiol	C20 H24 O2	296.177	12.722			69226.7	228808	104067	9.83079e+06	9.3132e+06	8.45679e+06	307193	755301	1.0076e+06	89.493	7.258	6.48	2.86	0.000102398	0.0163475
19-Norandrostenedione	C18 H24 O2	272.177	12.52	71.6		679213	585011	475933	7.78665e+06	8.60958e+06	4.5958e+06	5.58747e+07	5.28119e+07	4.88935e+07	13.31	90.275	3.73	6.5	2.51143e-05	8.93282e-07
1-Aminocyclopropane-1-carboxylate	C4 H7 N O2	101.048	23.641			1.85832e+07	1.35498e+07	1.95653e+07	2.15135e+08	5.79314e+07	5.10994e+06	8.99538e+07	5.06034e+07	1.06135e+08	3.117	4.841	1.64	2.28	0.643293	0.292145
1-Deoxy-1-(4-morpholinyl)-alpha-D-fructofuranose	C10 H19 N O6	249.121	2.155			2.63123e+07	2.90373e+07	2.58151e+07	244115	147454	122495	960344	235770	228713	0.006	0.009	-7.48	-6.8	4.81794e-05	0.000132016
1-deoxynojirimycin	C6 H13 N O4	163.084	2.338			1.24879e+06	1.36846e+06	1.5974e+06	4.75988e+06	5.63182e+06	3.53761e+06	1.86567e+07	2.06259e+07	1.3556e+07	3.478	13.633	1.8	3.77	0.000839496	1.08984e-05
1-ethyl 4-(2-oxo-1,2-diphenylethyl) succinate	C20 H20 O5	362.111	11.675	89.9		18600	17175.8	18113.6	8.05444e+06	8.22124e+06	7.66432e+06	3.67443e+06	5.24641e+06	5.59243e+06	444.662	289.638	8.8	8.18	7.83555e-10	3.16768e-09
1-Hydroxypyrene	C16 H10 O	218.072	10.97			56296	430786	53600.2	2.97167e+07	3.08753e+07	2.89473e+07	324627	313945	271452	527.866	5.577	9.04	2.48	0.00014498	0.244232
1-Methyl-2,3,4,9-tetrahydro-1H-beta-carboline-1,3-dicarboxylic acid	C14 H14 N2 O4	274.095	11.081			330718	288999	31254.3	4.68224e+06	3.61899e+06	4.50411e+06	4.73106e+06	4.1795e+06	4.49584e+06	15.585	15.557	3.96	3.96	0.00407887	0.00378318
1-Methyladenine	C6 H7 N5	149.07	6.938	98.9		648085	591133	682206	1.72293e+07	1.80099e+07	1.95966e+07	1.30776e+08	1.35814e+08	1.37033e+08	27.789	209.563	4.8	7.71	4.37028e-12	6.41709e-14
1-O-(9,16,17-Trihydroxy-18-oxokauran-18-yl)hexopyranose	C26 H42 O10	514.276	7.777			29303	30553.5	28690.8	49007.5	50569.6	60938	4.50588e+07	4.67985e+07	4.6859e+07	1.726	1597.06	0.79	10.64	0.00013518	6.41709e-14
1-Octen-3-yl 6-O-beta-D-xylopyranosyl-beta-D-glucopyranoside	C19 H34 O10	422.216	8.978			35158	31407.7	37803.3	1.4905e+06	1.52512e+06	1.13626e+06	2.67427e+07	2.62096e+07	2.56853e+07	42.394	745.478	5.41	9.54	3.90192e-08	1.07914e-12
1-Phenyl-1,3-dodecanedione	C18 H26 O2	274.193	23.046			464089	323392	923175	7.11344e+06	353863	3.54703e+06	2.57641e+07	2.03713e+07	4.58463e+06	7.643	43.895	2.93	5.46	0.336589	0.0256729
1-Phenyl-2-butanone	C10 H12 O	148.089	11.386	64.2		276864	737324	531407	3.22095e+06	2.06717e+06	2.07692e+06	3.73854e+07	4.57598e+07	6.07824e+07	3.908	86.111	1.97	6.43	0.00329701	9.10582e-06
1-Pyrroline-4-hydroxy-2-carboxylate	C5 H7 N O3	129.043	9.4			1.36892e+06	1.23184e+06	936242	2.14272e+07	1.93712e+07	2.64081e+07	1.88715e+06	3.43383e+06	2.46297e+06	17.394	1.999	4.12	1	9.01271e-06	0.0137743
1-Vinyl-2-pyrrolidone	C6 H9 N O	111.069	7.832			4.32544e+06	4.66664e+06	4.00986e+06	4.44091e+07	4.35758e+07	3.98644e+07	4.94204e+08	4.39512e+08	4.96387e+08	10.074	114.255	3.33	6.84	3.83432e-08	7.4607e-14
2-(14,15-Epoxyeicosatrienoyl) glycerol	C23 H38 O5	376.261	12.5	91		375065	542977	711910	2.59961e+06	2.65446e+06	2.98312e+06	5.61778e+07	8.87807e+07	4.66018e+07	4.889	103.463	2.29	6.69	0.000716422	1.58867e-06
2-(1-Adamantyl)imidazo[1,2-a]pyridine	C17 H20 N2	252.158	10.171	73.8		63107.7	63235.8	66142	458412	409744	388306	3.30938e+07	3.1779e+07	3.44108e+07	6.48	523.34	2.7	9.03	4.17098e-08	6.41709e-14
2-(1-Hydroxy-3-phenylpropyl)-5-methoxy-1,3-benzenediol	C16 H18 O4	274.12	12.042			1.96946e+06	1.78888e+06	1.7751e+06	4.34907e+07	3.90819e+07	4.87555e+07	4.03644e+07	3.64813e+07	3.96223e+07	24.312	22.149	4.6	4.47	4.81229e-09	7.90303e-09
2-(2,4-Dihydroxy-5-methoxyphenyl)-3-[(2Z)-3,7-dimethyl-2,6-octadien-1-yl]-5,7-dihydroxy-6-(3-methyl-2-buten-1-yl)-4H-chromen-4-one	C31 H36 O7	520.248	13.674			35488.7	37702.7	36169.6	1.74156e+07	1.78738e+07	1.49913e+07	5.01073e+06	4.33173e+06	3.99452e+06	481.497	119.762	8.91	6.9	7.19425e-14	1.69496e-11
2-(2-hydroxyphenyl)-3,4-dihydroquinazolin-4-one	C14 H10 N2 O2	238.074	13.006	90.6		201651	160235	206969	1.07542e+07	9.55815e+06	1.00682e+07	2.05333e+06	2.1556e+06	2.42004e+06	49.929	10.69	5.64	3.42	6.24561e-09	3.81715e-07
2-(3-phenylpropyl)oxolane	C13 H18 O	190.136	12.478			2.63384e+06	5.15704e+06	3.78017e+06	9.18806e+06	4.86845e+06	8.67563e+06	1.53837e+08	1.51416e+08	1.53424e+08	2.295	40.586	1.2	5.34	0.0585661	8.20885e-06
2-(3-Thienylmethylidene)quinuclidin-3-one	C12 H13 N O S	219.076	9.202	94.5		34656.8	18056.2	20392.9	1.0825e+08	1.00173e+08	9.09861e+07	1.08845e+08	1.08431e+08	1.09213e+08	4912.18	5337.42	12.26	12.38	4.52122e-09	3.90071e-09
2-(4-Isopropyl-4-methyl-5-oxo-4,5-dihydro-1H-imidazol-2-yl)-4-methylbenzoic acid	C15 H18 N2 O3	274.131	11.937			6.5248e+06	5.88536e+06	6.50823e+06	1.04094e+08	9.51034e+07	9.50535e+07	1.45526e+08	1.30486e+08	1.13219e+08	14.613	20.049	3.87	4.33	6.07199e-08	2.4263e-08
2-(4-methyl-2,3,5,6,7,7a-hexahydro-1H-inden-5-yliden)hydrazine-1-carboxamide	C11 H17 N3 O	245.09	1.584	85.2		252058	257051	122208	1.62557e+06	2.52715e+06	928216	3.28103e+07	2.37436e+07	2.5522e+07	6.449	101.254	2.69	6.66	0.00161571	1.14929e-05
2-(Acetamidomethylene)succinate	C7 H9 N O5	187.047	1.827			256814	306339	802654	2.69484e+07	2.88703e+07	3.06549e+07	1.3119e+07	1.1157e+07	1.24748e+07	94.243	40.722	6.56	5.35	1.57342e-05	5.88438e-05
2-(beta-D-Glucosyl)-sn-glycerol	C9 H18 O8	254.1	1.198			1.61385e+06	1.3463e+06	466193	2.39167e+06	1.91887e+06	1.43056e+06	7.32324e+07	5.12664e+07	7.39289e+07	1.425	54.395	0.51	5.77	0.258341	5.4382e-05
2-(Cyclohexylmethylidene)-1,2,3,4-tetrahydronaphthalen-1-one	C17 H20 O	240.147	1.945	89.9		8.70769e+07	8.67619e+07	8.65664e+07	1.41651e+08	1.23319e+08	1.11591e+08	1.67643e+06	1.40644e+06	1.24237e+06	1.421	0.016	0.51	-5.95	0.0164929	1.43479e-08
2-(Ethylamino)-4,5-dihydroxybenzamide	C9 H12 N2 O3	196.085	23.046			352985	828821	970959	4.70585e+07	5.3767e+06	2.00861e+07	4.4257e+07	1.07421e+08	1.02147e+08	24.235	123.243	4.6	6.95	0.00461293	0.000617222
2-(Hydroxymethyl)-3-(acetamidomethylene)succinate	C8 H11 N O6	217.06	12.999			17648.1	96209.9	17059.4	6.79836e+06	31570	3.40237e+06	211920	626541	1.76428e+06	192.789	35.502	7.59	5.15	0.150288	0.205388
2,2'-([(2R,5R)-2-Benzyl-3,6-dihydroxy-5-(hydroxymethyl)-2,5-dihydropyrazine-2,5-diyl]bis{sulfanediyl[(1Z,2R)-2-amino-1-hydroxy-3-propyl-1-ylidene](Z)azanylylidene})diacetic acid (non-preferred name)	C22 H30 N6 O9 S2	586.149	13.103			47665.3	93142.8	62142.7	1.09067e+09	1.15189e+09	1.10879e+09	1.67275e+09	1.74148e+09	1.98324e+09	17842.7	28023.9	14.12	14.77	2.55443e-10	9.7613e-11
2,2,6,6-Tetramethyl-1-piperidinol (TEMPO)	C9 H19 N O	157.147	13.121	94.1		5.96727e+07	5.45623e+08	2.52313e+08	1.72976e+09	9.58803e+07	9.00935e+08	1.90494e+08	3.14193e+09	8.56375e+08	3.571	3.394	1.84	1.76	0.675818	0.473631
2,2'-Iminodipropan-1-ol	C6 H15 N O2	133.11	7.568			49892.5	152470	60653.5	222172	218440	7.1249e+06	73858.1	100143	100952	3.663	1.651	1.87	0.72	0.14457	0.985675
2,3,4,9-Tetrahydro-1H-beta-carboline-1,3-dicarboxylic acid	C13 H12 N2 O4	260.08	7.918			27198.7	59197.1	27919.5	1.2556e+07	1.2111e+07	9.89058e+06	3.83029e+07	3.71842e+07	3.95054e+07	433.784	1371.91	8.76	10.42	6.62066e-07	2.56364e-07
2,3-dinor-8-iso Prostaglandin F2?	C18 H30 O5	308.198	12.917	74.4		2.89413e+06	3.35466e+06	309514	7.49578e+06	9.12641e+06	1.17828e+07	1.46318e+08	2.60184e+08	1.31041e+08	3.153	50.557	1.66	5.66	0.0683351	0.000877112
2,4,5-Trimethyl-1,3-thiazole	C6 H9 N S	127.046	13.705			16362.7	1.2863e+07	4.64309e+06	266118	203690	158929	287474	544811	648875	0.044	0.117	-4.51	-3.09	0.647136	0.899896
2,4,6-Octatriyn-1-ol	C8 H6 O	118.042	12.992			240381	238202	99283.1	5.09931e+06	5.46129e+06	4.64366e+06	3.01747e+07	1.82356e+07	1.71684e+07	21.407	76.555	4.42	6.26	5.48258e-05	6.39864e-06
2',4',6'-Trihydroxy-3'-prenyldihydrochalcone	C20 H22 O4	326.151	12.947			23568.1	24997.2	23293.7	5.5366e+06	5.72921e+06	6.13032e+06	7.75724e+06	7.18552e+06	8.74887e+06	243.092	329.142	7.93	8.36	6.41709e-14	6.41709e-14
2,4,9a-Trimethoxy-3,4a,5-trimethyl-2,4,4a,5,6,7,8,8a,9,9a-decahydronaphtho[2,3-b]furan-6-ol	C18 H30 O5	326.209	12.956			3.32783e+06	4.36128e+06	1.06375e+06	1.11768e+07	1.51048e+07	1.8652e+07	2.08938e+08	1.98537e+08	1.85569e+08	4.539	59.66	2.18	5.9	0.0076536	5.85268e-05
2,4-Dimethoxyaniline	C8 H11 N O2	153.079	6.637	93.2		407794	908826	588068	3.50479e+06	4.61708e+06	1.7786e+07	4.00143e+06	4.98164e+06	2.46001e+06	7.851	6.804	2.97	2.77	0.00607675	0.0223832
2,4-DIMETHYL-2-IMIDAZOLINE	C5 H10 N2	98.0845	9.764			1.88676e+06	1.82299e+06	1.76336e+06	1.07041e+07	1.23619e+07	9.33989e+06	205906	183570	213009	5.872	0.113	2.55	-3.15	1.21634e-06	4.776e-07
2,4-Toluene diisocyanate	C9 H6 N2 O2	206.069	7.741	82.4		120448	93700.2	130774	4.02916e+06	5.86225e+06	3.34555e+06	456380	845964	454636	33.451	3.789	5.06	1.92	9.90292e-06	0.001113
2,5-Dihydroxybenzoate 2-O-β-D-glucoside	C13 H16 O9	316.08	12.621			32408.6	35219.8	30892.7	3.19207e+06	2.98458e+06	2.06918e+06	5.66855e+06	8.43333e+06	7.5675e+06	92.092	233.503	6.53	7.87	4.12638e-07	1.22827e-07
2,5-Dimethyl-4-ethoxy-3(2H)-furanone	C8 H12 O3	156.079	8.134			2.28699e+06	434238	2.03563e+06	8.13064e+08	5.08075e+08	5.63874e+08	4.15069e+08	3.92815e+08	5.13263e+08	277.002	203.902	8.11	7.67	2.47742e-05	3.46327e-05
2,6,10,10-Tetramethyl-1-oxaspiro[4.5]deca-2,6-dien-8-one	C13 H18 O2	206.131	13.189			978892	763006	637977	1.40129e+07	3.68616e+06	2.92027e+06	9.65193e+06	1.09398e+07	1.42893e+07	4.831	14.338	2.27	3.84	0.00931373	0.00171968
2,6-Dimethyl-γ-pyrone	C7 H8 O2	124.053	8.114	88.6		3.1882e+06	1.63571e+06	2.98005e+06	4.29398e+08	2.75659e+08	3.04023e+08	1.70915e+08	2.10937e+08	2.68071e+08	102.019	70.783	6.67	6.15	1.74847e-06	2.86793e-06
2-[(2E)-3,7-Dimethyl-2,6-octadien-1-yl]-1,4-naphthoquinone	C20 H22 O2	294.161	8.143			215713	301840	208493	4.74019e+06	4.48185e+06	3.4219e+06	3.71225e+07	3.41072e+07	3.3131e+07	20.777	158.114	4.38	7.3	1.43745e-06	7.24689e-08
2-[(2S,3S,3aR,5R,8R,8aS)-2,3,8-Trihydroxy-8-(hydroxymethyl)-3-methyldecahydro-5-azulenyl]-2-propanyl beta-D-glucopyranoside	C21 H38 O10	450.248	9.231			31948.1	30842.7	32838.3	682715	860066	655328	1.50577e+07	1.44434e+07	1.72561e+07	21.369	471.318	4.42	8.88	8.63146e-08	9.8388e-13
2-[(3S)-1-Methyl-3-pyrrolidinyl]-1H-benzimidazole-5-carbonitrile	C13 H14 N4	226.118	8.374	85.8		44905.6	126179	80037.7	2.89795e+07	2.6109e+07	2.2679e+07	1.76788e+07	1.8918e+07	1.76942e+07	326.209	221.074	8.35	7.79	1.17564e-06	1.54831e-06
2-[(5E,8E)-5,8-Tetradecadien-1-yl]cyclobutanone	C18 H30 O	262.229	11.97			860532	196215	161356	2.28971e+06	530759	738757	2.41175e+07	2.86626e+07	3.31784e+07	3.765	146.077	1.91	7.19	0.180717	0.0004954
2-[(5Z)-5-tetradecenyl]cyclobutanone	C18 H32 O	264.245	12.708			179096	248009	166844	435979	211537	325368	9.2988e+06	1.0636e+07	1.09056e+07	1.817	59.387	0.86	5.89	0.131249	2.61618e-06
2-[amino(3-chloroanilino)methylene]malononitrile	C10 H7 Cl N4	218.04	13.53	62.9		21738.2	33988.9	25435.9	8.28209e+06	8.71379e+06	6.88029e+06	1.39849e+06	1.27412e+06	1.24833e+06	325.606	50.091	8.35	5.65	1.34964e-08	3.09105e-07
2_2'-Iminodipropanoate	C6 H11 N O4	161.069	2.045			1.20529e+06	9.30045e+06	3.98391e+06	6.26203e+06	6.00657e+06	5.79472e+06	5.41299e+07	7.39665e+07	4.61762e+07	1.508	13.587	0.59	3.76	0.568742	0.00338677
2_6-Diamino-4-hydroxy-5-(N-methyl)formamidopyrimidine	C6 H9 N5 O2	183.076	6.353			86440.4	78589.1	109189	2.81447e+07	2.56323e+07	1.78919e+07	9.09248e+06	1.00958e+07	1.06024e+07	296.532	116.795	8.21	6.87	6.55743e-08	2.24603e-07
2_6-Diaminoheptanedioicacid	C7 H14 N2 O4	190.095	7.424			309246	176642	41523.7	2.19226e+07	1.8087e+07	1.64838e+07	1.87042e+07	1.58662e+07	1.76974e+07	102.394	100.188	6.68	6.65	0.000141098	0.000153486
2_6-Dihydroxypseudooxynicotine	C10 H14 N2 O3	210.1	1.462			326544	475342	199180	2.59067e+06	2.49377e+06	5.92425e+06	1.50117e+07	1.14183e+07	1.07869e+07	7.934	34.967	2.99	5.13	0.000753663	6.54133e-05
2_6-Di-tert-butylbenzoquinone	C14 H20 O2	220.146	12.449			1.37681e+06	1.59993e+06	1.65648e+06	5.6395e+06	1.0372e+06	435773	3.04975e+07	1.49352e+07	6.80123e+07	0.648	19.062	-0.63	4.25	0.984606	0.0129203
2-{[((2-hydroxyphenyl){[(2-hydroxyphenyl)methylene]amino}methyl)imino]methyl}phenol	C21 H18 N2 O3	346.137	1.811	83.1		113970	42621.3	35947.4	1.94922e+06	1.37648e+06	1.98629e+06	4.02597e+07	4.52609e+07	3.14567e+07	45.734	944.591	5.52	9.88	9.66844e-05	2.13492e-06
2-{[(2R,3S,4R,5R)-5-(6-Amino-9H-purin-9-yl)-3,4-dihydroxytetrahydro-2-furanyl]methyl}-4-hydroxybutanimidic acid	C14 H20 N6 O5	352.149	11.956			183109	83386.4	190051	1.7727e+08	1.65018e+08	1.37876e+08	2.25852e+08	2.03642e+08	2.08456e+08	901.204	1138.43	9.82	10.15	3.35861e-07	2.6788e-07
2-{4-[(1S,3aR,4R,6aR)-4-(3,4-dimethoxyphenyl)-hexahydrofuro[3,4-c]furan-1-yl]-2-methoxyphenoxy}-6-(hydroxymethyl)oxane-3,4,5-triol	C27 H34 O11	556.19	0.927	98.1		184321	141576	168455	6.51991e+06	9.85337e+06	6.77134e+06	163899	1.4836e+07	9.30704e+06	40.197	55.249	5.33	5.79	0.0393706	0.112285
2347	C8 H14 O2	142.099	8.411			4.01545e+06	2.18694e+06	2.04072e+06	3.25931e+07	1.17408e+07	1.46856e+07	1.88556e+08	1.30277e+08	1.48906e+08	6.715	68.089	2.75	6.09	0.00237524	3.56318e-05
2638	C17 H22 O2	258.162	12.438			243694	122049	269126	6.25584e+06	4.13278e+06	4.11929e+06	4.17504e+07	3.83327e+07	4.35928e+07	16.959	171.323	4.08	7.42	2.51664e-05	1.2685e-06
2699	C10 H8 O2	160.052	5.288			969049	706809	836205	2.23467e+06	3.05753e+07	1.654e+07	1.05738e+06	1.5102e+06	2.17411e+06	19.78	1.806	4.31	0.85	0.0217234	0.662742
2-Acetamidophenol	C8 H9 N O2	151.063	11.873			610834	801323	882877	4.30252e+07	3.4994e+07	3.3632e+07	9.89456e+07	8.80511e+07	8.54125e+07	43.67	109.882	5.45	6.78	1.90819e-07	3.63645e-08
2-Amino-1,3,4-octadecanetriol	C18 H39 N O3	317.293	12.115	86.7		1.55437e+06	1.3409e+06	1.42037e+06	3.22125e+07	768447	810283	865215	944184	548794	0.57	0.609	-0.81	-0.72	0.812097	0.816466
2-Amino-4-({[5-(4-amino-7H-pyrrolo[2,3-d]pyrimidin-7-yl)-3,4-dihydroxytetrahydro-2-furanyl]methyl}sulfanyl)butanoic acid	C15 H21 N5 O5 S	383.126	10.816			35744.7	20907.2	37344.5	552947	433059	279598	2.17929e+07	2.21403e+07	2.16116e+07	12.115	609.683	3.6	9.25	6.00204e-05	4.08669e-07
2-Amino-4-hydroxy-6-hydroxymethyl-7_8-dihydropteridine	C7 H9 N5 O2	195.076	7.703			22037	22334.7	22853.9	9.59165e+06	9.29851e+06	6.01666e+06	1.87599e+06	2.62105e+06	2.63491e+06	416.326	117.353	8.7	6.87	7.32919e-08	3.57113e-07
2-Amino-6-methylmercaptopurine	C6 H7 N5 S	181.042	7.568	99.7		1.71141e+06	1.51742e+06	1.43051e+06	1.56172e+07	1.69153e+07	1.53868e+07	2.94152e+07	2.72106e+07	3.0626e+07	10.292	19.385	3.36	4.28	4.03658e-08	2.60524e-09
2-Aminoacetophenone;O-Acetylaniline	C8 H9 N O	135.068	9.534			4.3676e+06	1.54781e+06	4.72672e+06	1.54949e+07	1.26262e+07	6.40557e+06	1.31905e+08	1.34152e+08	1.66316e+08	2.891	30.715	1.53	4.94	0.0377601	0.000122183
2-Aminophenol	C6 H7 N O	109.053	10.111	96.6		8.24278e+06	8.68727e+06	4.20505e+06	2.74804e+07	1.71106e+07	1.2373e+07	7.96362e+06	6.75371e+06	7.39146e+06	2.076	0.897	1.05	-0.16	0.0253155	0.938498
2-Arachidonoylglycerol	C23 H38 O4	378.276	12.339			244884	339491	273329	1.55405e+06	1.91818e+06	1.04256e+06	9.85062e+07	7.65929e+07	8.20661e+07	5.686	300.247	2.51	8.23	0.000217783	2.48268e-07
2-Bornyl propionate	C13 H22 O2	210.162	11.542			1.14491e+06	533822	1.66346e+06	3.01145e+06	2.3951e+06	3.5367e+06	6.00109e+07	6.61503e+07	6.8511e+07	2.63	57.778	1.4	5.85	0.023439	1.73374e-05
2-BUTYL-4-ETHYL-5-METHYLOXAZOLE	C10 H17 N O	167.131	7.048			747667	382499	503529	659952	1.13553e+06	1.35568e+06	3.98475e+07	3.66525e+07	4.2435e+07	2.255	79.136	1.17	6.31	0.0780549	4.2745e-06
2-Butyl-6-methoxyphenol	C11 H16 O2	180.115	11.422			5.54662e+06	5.52755e+06	2.04857e+06	1.54103e+07	1.42081e+07	1.25457e+07	2.08634e+07	1.34222e+07	3.64852e+07	2.57	3.774	1.36	1.92	0.0306348	0.00808507
2'-Deoxyadenosine	C10 H13 N5 O3	251.102	2.928	99.5	85.5	1.21313e+07	1.17936e+07	1.19008e+07	1.34743e+07	1.18726e+07	1.10376e+07	5.30566e+07	4.51755e+07	5.56519e+07	0.998	4.458	0	2.16	0.983845	1.97883e-06
2-Descarboxy-betanidin	C17 H17 N2 O6	345.109	1.155			2.98549e+07	2.26365e+07	2.20054e+07	1.00425e+07	1.14953e+07	1.05223e+07	1.24128e+07	1.422e+07	1.16273e+07	0.465	0.548	-1.11	-0.87	0.000361803	0.00130486
2-Dimethylamino-5,6-dimethyl-4-hydroxypyrimidine	C8 H13 N3 O	167.106	8.364			6.87247e+06	6.56323e+06	6.53042e+06	263716	310095	370163	374074	259907	285870	0.047	0.044	-4.4	-4.52	7.96513e-07	7.66692e-07
2-Ethyl-4,5-dimethylthiazole	C7 H11 N O	125.084	9.453			1.39597e+06	1.63331e+06	1.48487e+06	3.23083e+06	3.22772e+06	3.02454e+06	4.45651e+06	4.7281e+06	7.57086e+06	2.174	3.184	1.12	1.67	0.00483061	0.000261924
2-Hexenoylcarnitine	C13 H23 N O4	257.163	7.414			240256	92466.5	189089	4.54848e+07	4.03662e+07	3.8099e+07	4.65425e+07	4.86128e+07	5.0249e+07	213.477	257.09	7.74	8.01	1.15544e-06	1.02602e-06
2H-Pyran	C5 H6 O	82.0419	8.144			6.10218e+06	7.24729e+06	9.9287e+06	1.11487e+08	6.18951e+07	7.53586e+07	5.05635e+07	4.01667e+07	8.04903e+07	10.398	6.977	3.38	2.8	0.000188133	0.000510194
2-Hydroxy-2_4-pentadienoate	C5 H6 O3	114.032	3.674			3.32911e+06	3.95989e+06	2.39788e+06	5.65973e+07	8.28673e+07	6.22521e+07	9.15225e+07	1.09991e+08	9.40353e+07	18.699	28.246	4.22	4.82	2.99698e-06	1.59432e-06
2-Hydroxy-4-(methylthio)butanoic acid	C5 H10 O3 S	150.035	1.465			2.17015e+06	2.83385e+07	2.52716e+07	293305	1.06437e+06	403148	902654	7.34521e+06	5.3146e+06	0.016	0.21	-5.97	-2.25	0.0333087	0.413247
2'-Hydroxy-4',6'-dimethoxy-3'-methyldihydrochalcone	C18 H20 O4	300.136	12.56			48035.4	40954.1	74637.4	1.3601e+07	1.46092e+07	1.63025e+07	3.14979e+07	2.70987e+07	3.12875e+07	304.135	651.343	8.25	9.35	1.28496e-07	4.92133e-08
2-Hydroxybenzothiazole	C7 H5 N O S	151.009	10.634	97		629365	481849	484701	8.28775e+06	868103	3.85005e+06	639178	5.0886e+06	986200	7.943	2.035	2.99	1.02	0.127489	0.412878
2-hydroxycaproicacid	C6 H12 O3	132.079	7.556			9.94121e+06	9.44857e+06	9.5889e+06	763949	710373	1.50752e+06	1.17057e+06	1.12436e+06	1.33228e+06	0.08	0.122	-3.65	-3.03	5.95431e-05	0.000115403
2-Hydroxyethyl 12-hydroxyoctadecanoate	C20 H40 O4	344.292	13.105			436083	429395	391242	1.03773e+06	858351	868464	6.60175e+07	5.42133e+07	5.36041e+07	2.023	126.255	1.02	6.98	0.000153139	9.88252e-11
2-Hydroxyphenethylamine	C8 H11 N O	137.084	23.659			186064	214316	189045	8.97519e+06	4.04575e+06	6.81247e+06	9.36027e+06	5.24205e+06	1.69855e+06	36.036	27.729	5.17	4.79	0.000635889	0.00115781
2-Hydroxyphenylalanine	C9 H11 N O3	181.074	1.988	88.7	56.7	1.93846e+07	2.01768e+07	1.85877e+07	3.44914e+07	3.73036e+07	3.46958e+07	3.05458e+07	2.94365e+07	2.60328e+07	1.79	1.519	0.84	0.6	4.00743e-05	0.000487126
2-Isobutyl-4,6-dimethyl-1,3,5-dithiazinane	C9 H19 N S2	205.095	4.24			6.294e+06	5.79842e+06	6.21786e+06	1.4742e+06	2.74239e+06	1.60877e+06	3.82957e+08	3.78392e+08	3.55795e+08	0.259	60.856	-1.95	5.93	0.000786474	7.79514e-07
2-Mercapto-2-methylpentan-4-one	C6 H12 O S	132.061	8.64			248540	274837	181860	537541	233004	255643	1.75406e+07	1.46546e+07	2.40401e+07	1.029	70.575	0.04	6.14	0.503081	7.57755e-06
2-Mercaptobenzothiazole	C7 H5 N S2	166.986	12.234	99.6		107704	1.5055e+06	538722	1.57192e+08	1.03023e+06	2.21971e+08	9.43485e+06	3.46297e+08	2.62377e+08	291.787	487.035	8.19	8.93	0.119924	0.0574451
2-Mercaptoethanol	C2 H6 O S	78.014	1.445	99.2		7.53471e+06	8.20362e+06	5.75874e+06	7.56623e+07	3.99522e+07	2.57713e+07	3.31785e+08	1.84122e+08	4.5619e+08	5.302	44.034	2.41	5.46	0.00489671	8.96068e-05
2-methoxyacetaminophen sulfate	C9 H11 N O6 S	261.03	2.154			79979.8	132431	89366.3	299294	171223	189950	1.93498e+07	2.60486e+07	2.59946e+07	2.126	290.877	1.09	8.18	0.0208799	6.34746e-07
2-methyl-6-{[(5-phenyl-2-thienyl)carbonyl]amino}benzoic acid	C19 H15 N O3 S	359.06	11.628	81.6		22107.6	22536.8	21597.8	269290	101011	77605.9	238408	5.55022e+06	2.28124e+07	4.569	251.055	2.19	7.97	0.339538	0.011691
2-Methyl-6-oxohepta-2_4-dienal	C8 H12 O2	140.084	9.982			3.23558e+06	2.62811e+06	2.72888e+06	2.0344e+07	8.58512e+07	1.56205e+07	8.75856e+08	9.25836e+08	1.4729e+09	7.455	339.273	2.9	8.41	0.00498163	3.15908e-05
2-Methylguanosine	C11 H15 N5 O5	297.109	2.138			133848	210139	179345	1.50236e+06	1.26975e+06	849880	4.01321e+07	4.76056e+07	4.92039e+07	7.08	265.442	2.82	8.05	0.000105783	3.39905e-07
2-MethylpropanalO-methyloxime	C5 H11 N O	101.084	8.811			2.39653e+07	2.29091e+07	1.02647e+07	9.22888e+07	4.51688e+07	7.54226e+07	5.19637e+07	8.93074e+07	9.72217e+07	3.292	3.898	1.72	1.96	0.0148225	0.00997253
2-Methylpropanaloxime	C4 H9 N O	87.0684	23.081			1.64062e+07	8.05928e+06	4.54083e+07	6.92672e+07	1.68846e+07	5.8243e+06	4.11257e+07	4.13181e+07	2.27053e+07	1.029	2.507	0.04	1.33	0.998184	0.690512
2-Methylserine	C4 H9 N O3	119.058	1.273			4.62074e+06	9.86621e+06	1.84276e+07	2.61975e+07	1.17213e+07	1.54199e+07	8.30531e+06	6.4098e+06	2.36387e+06	1.563	0.65	0.64	-0.62	0.50961	0.45145
2-Morpholino-1,3-thiazol-4(5H)-one	C7 H10 N2 O2 S	186.046	1.942	86.4		8.92858e+06	9.91291e+06	1.07702e+07	664573	637116	533751	501443	534680	472305	0.064	0.051	-3.96	-4.31	1.0984e-07	6.38452e-08
2-morpholino-1-phenyl-1-ethanol	C12 H17 N O2	189.119	12.659	91.2		382521	1.85837e+07	9.80184e+06	2.5463e+08	1.55293e+06	1.27951e+08	2.09128e+07	8.60576e+08	4.104e+07	13.054	4.187	3.71	2.07	0.512209	0.300119
2'-O-Methylguanosine	C11 H15 N5 O5	297.107	7.071	99.1		1.2907e+06	711122	617620	4.46747e+07	4.33185e+07	3.35444e+07	1.75338e+08	1.75521e+08	1.80043e+08	60.916	246.823	5.93	7.95	2.65881e-06	6.21033e-07
2-oxa-4-azatetracyclo[6.3.1.1~6,10~.0~1,5~]tridecan-3-one	C11 H15 N O2	193.11	1.271	82.4		1.53596e+06	1.54124e+06	1.62315e+06	4.65924e+07	4.11105e+07	3.70984e+07	1.54221e+06	1.19478e+06	2.04951e+06	26.674	1.001	4.74	0	1.0848e-06	0.999046
2-oxo-1_2-dihydroquinoline-4-carboxylate	C10 H7 N O3	189.043	11.052			1.0719e+06	760320	948934	6.75776e+07	5.92803e+07	5.57742e+07	1.6272e+07	1.26134e+07	1.24433e+07	62.47	13.292	5.97	3.73	1.34091e-07	1.23198e-06
2-Oxo-delta3-4_5_5-trimethylcyclopentenylacetate	C10 H14 O3	182.094	8.41			989678	1.10829e+06	1.14523e+06	569031	426527	3.28231e+06	1.55938e+07	1.79814e+07	2.49487e+07	0.513	16.225	-0.96	4.02	0.956763	0.0040717
2-Oxooctadecanoicacid	C18 H34 O3	298.25	12.846			948325	1.10545e+06	1.10789e+06	1.89643e+06	1.22667e+06	1.19247e+06	9.59855e+07	2.77972e+07	2.17278e+07	1.11	25.146	0.15	4.65	0.755348	0.000246023
2-Oxophytanate	C20 H38 O3	326.282	13.134			347235	428002	119958	559287	462609	468059	3.51402e+07	2.67887e+07	2.78839e+07	1.348	80.303	0.43	6.33	0.213453	1.83094e-05
2-Oxoretinal	C20 H26 O2	298.193	13.365			152644	149225	78916.7	1.48842e+06	690584	1.12679e+06	2.79574e+07	1.82576e+07	2.72181e+07	7.551	182.397	2.92	7.51	0.000594249	3.09917e-06
2-Oxovalericacid	C5 H8 O3	116.047	6.61			948557	1.05439e+06	868555	7.20325e+06	4.46998e+06	1.28541e+07	2.12128e+07	2.1724e+07	2.35246e+07	7.594	22.902	2.92	4.52	0.000476216	4.26143e-05
2-Phenyl-5-(trifluoromethyl)-2,3-dihydro-1H-pyrazol-3-one	C10 H7 F3 N2 O	228.051	4.292	72.4		1.08894e+06	1.09405e+06	1.43443e+06	1.75967e+07	1.73362e+07	1.39474e+07	8.51666e+06	7.80065e+06	7.64246e+06	15.846	7.13	3.99	2.83	7.22679e-07	3.14384e-06
2-Phenylcyclopropylamine	C9 H11 N	133.089	5.717			844294	813677	651332	5.86219e+08	5.50931e+08	5.49748e+08	8.08046e+08	8.2568e+08	7.66218e+08	677.087	993.079	9.4	9.96	6.43929e-14	6.41709e-14
2-Phenylethanol	C8 H10 O	122.073	10.336			1.20177e+07	4.80664e+06	1.26253e+07	3.1797e+07	3.44947e+07	4.43717e+07	7.79021e+08	5.44992e+08	2.18259e+09	2.87	64.823	1.52	6.02	0.0409667	9.14193e-05
2-Phenylethyl D-glucopyranoside	C14 H20 O6	284.126	10.738			1.50207e+07	1.45584e+07	1.44146e+07	8.28874e+07	7.17419e+07	7.50325e+07	6.76326e+06	8.31494e+06	8.43385e+06	5.154	0.571	2.37	-0.81	9.982e-07	0.000228693
2-Pyridylacetic acid	C7 H7 N O2	137.048	23.09	73.1		1.28214e+06	2.1339e+06	3.86771e+06	1.10534e+08	3.29537e+07	7.87839e+07	6.29829e+07	1.63947e+08	9.95925e+07	36.92	46.672	5.21	5.54	0.000706255	0.000368825
2-Thienylacetonitrile	C6 H5 N S	123.014	14.051			19681.7	21849.9	19815.3	3.55206e+06	149449	4.56322e+06	101609	9.75186e+06	532497	179.259	26.873	7.49	4.75	0.0568601	0.0893708
3-((2-Methyl-3-furyl)thio)-2-butanone	C9 H12 O2 S	184.056	10.715			14633.8	15676.9	17532.8	1.02449e+07	8.85667e+06	7.6885e+06	1.14031e+07	1.10716e+07	1.08899e+07	564.95	706.238	9.14	9.46	2.58238e-13	1.22125e-13
3-(1H-imidazol-4-yl)-2-(isopropylsulfonyl)acrylonitrile	C9 H11 N3 O2 S	225.061	2.301	65.4		195535	2.00397e+06	353300	3.80171e+07	4.01208e+07	3.03583e+07	1.70276e+07	1.20652e+07	1.81647e+07	107.606	48.196	6.75	5.59	0.000845646	0.00272159
3-(2,3-dihydro-1-benzofuran-5-yl)-1-isopropyldihydro-2,4(1H,3H)-pyrimidinedione	C15 H18 N2 O3	274.132	11.688	65.2		1.56292e+06	1.56444e+06	2.04331e+06	5.81855e+06	5.44692e+06	6.08045e+06	1.10522e+06	1.89621e+06	1.5859e+06	3.719	1.014	1.9	0.02	0.000476779	0.659961
3-(2-Hydroxyethyl)indole	C10 H11 N O	161.084	11.574	93.2		264601	228031	218383	1.12844e+06	1.11969e+06	1.00373e+06	1.31662e+07	1.84751e+07	1.72353e+07	4.91	75.583	2.3	6.24	1.33778e-05	3.54216e-08
3-(2-methylpropyl)-octahydropyrrolo[1,2-a]pyrazine-1,4-dione	C11 H18 N2 O2	210.137	10.637	85.9		1.23866e+06	1.35198e+06	1.41968e+06	5.6135e+06	5.04881e+06	5.0773e+06	6.30904e+06	5.83251e+06	6.84537e+06	3.755	4.667	1.91	2.22	1.02663e-06	6.03161e-07
3-(3-Hydroxyphenyl)-4-[(E)-2-(4-hydroxyphenyl)vinyl]-2-phenyl-2,3-dihydro-1-benzofuran-6-ol	C28 H22 O4	422.151	10.484			15151.8	15936.9	15594.1	2.44809e+06	1.83597e+06	1.94631e+06	7.11099e+06	6.89351e+06	6.45362e+06	124.811	442.058	6.96	8.79	4.81137e-11	1.65423e-13
3-(3-methylbut-2-en-1-yl)-3H-purin-6-amine	C10 H13 N5	203.117	9.774	94		1.64661e+07	1.22638e+07	1.4865e+07	6.15722e+07	1.2979e+08	7.54642e+07	7.12232e+08	6.20498e+08	7.20318e+08	5.077	47.913	2.34	5.58	0.000277117	2.75138e-06
3-(3-pyridinyl)propanoic acid	C8 H9 N O2	151.063	1.815	96.5		2.14245e+06	832841	646729	1.45833e+07	1.49912e+07	1.42853e+07	6.53491e+06	4.64899e+06	3.008e+06	17.51	5.582	4.13	2.48	0.00069388	0.0139251
3-(4,9-Dihydrothieno[2,3-c][2]benzothiepin-4-yl)-N,N-dimethyl-1-propanamine	C17 H21 N S2	303.11	11.353			74910.7	85814.7	18354.1	9.81558e+07	1.05802e+08	9.76887e+07	5.06581e+07	1.22465e+08	1.20867e+08	1310.3	1613.49	10.36	10.66	7.99355e-06	8.68699e-06
3-(Butylsulfinyl)-L-alanin	C7 H15 N O3 S	193.077	1.865			689147	916154	746978	2.95547e+07	2.57962e+07	2.60251e+07	396456	383213	411934	34.841	0.531	5.12	-0.91	1.74396e-08	0.000370919
3,3-Dimethyl-N-{[(2R,4S,5R)-5-vinyl-1-azabicyclo[2.2.2]oct-2-yl]methyl}butanamide	C16 H28 N2 O	246.211	13.886	75.9		1.27275e+06	1.27873e+06	1.17744e+06	6.59866e+06	6.42527e+06	5.61145e+06	273322	363313	323142	5.048	0.254	2.34	-1.98	2.57697e-06	6.94141e-06
3,4-Dihydroxyphenylethanol	C8 H10 O3	153.983	12.294		88.5	1.25297e+08	1.35386e+08	1.58762e+08	1.04882e+07	1.32926e+07	2.46329e+07	9.01729e+06	9.49369e+06	6.12664e+06	0.098	0.067	-3.35	-3.91	0.000238085	5.77309e-05
3,4-Dihydroxytamoxifen	C26 H29 N O3	403.215	8.091			27621.8	42343.1	53853.5	135988	83429.7	102116	3.33721e+07	3.50896e+07	3.66375e+07	2.412	828.697	1.27	9.69	0.00650598	1.73004e-07
3-[(2,6-dichlorobenzyl)thio]-5-[(3,5-dimethyl-4-nitro-1H-pyrazol-1-yl)methyl]-4-methyl-4H-1,2,4-triazole	C16 H16 Cl2 N6 O2 S	426.035	16.009	63.2		34161	18619.5	6479.53	6.1768e+06	15808.8	3.082e+07	3.04728e+06	3.87396e+06	1.55083e+07	331.739	208.06	8.37	7.7	0.133796	0.0554761
3-[(3-Hydroxyundecanoyl)oxy]-4-(trimethylammonio)butanoate	C18 H35 N O5	345.251	12.346			2.54066e+06	1.84662e+06	1.38858e+06	4.32358e+06	1.36447e+06	1.80713e+06	4.18372e+07	3.60085e+07	4.44906e+07	0.979	22.656	-0.03	4.5	0.868997	0.000181847
3-[(E)-2-[(1R,4aS,5R,6R,8aR)-6-hydroxy-5-(hydroxymethyl)-5,8a-dimethyl-2-methylidene-decahydronaphthalen-1-yl]ethenyl]-2,5-dihydrofuran-2-one	C20 H28 O4	314.188	23.071	64.5		392150	401504	1.64481e+06	4.00625e+06	1.9161e+06	2.17482e+06	8.2865e+06	1.55696e+07	6.04381e+06	5.417	20.639	2.44	4.37	0.0648464	0.00366419
3-[3,5-bis(trifluoromethyl)phenyl]-N'-hydroxyprop-2-enimidamide	C11 H8 F6 N2 O	298.057	14.307	63.8		16929.7	17816.2	15823.6	8.92801e+06	9.62713e+06	8.03318e+06	98907.4	34410.6	46434.5	527.356	2.743	9.04	1.46	1.01727e-06	0.0101697
3_5-Dimethoxy-4-hydroxycinnamicacid;Sinapicacid	C11 H12 O5	224.068	3.673			387532	280030	364121	6.95502e+07	6.14596e+07	5.65757e+07	1.26235e+08	1.28774e+08	1.28952e+08	168.789	353.657	7.4	8.47	9.937e-10	8.5004e-11
306	C13 H24 N2 O2	240.184	11.87			9.36721e+06	8.66271e+06	8.09067e+06	591516	682297	561437	190477	159707	133941	0.068	0.018	-3.87	-5.76	7.12058e-07	5.97064e-08
3178	C12 H12 N2 O5	264.074	8.264			40618.9	101478	72353.8	676502	937818	1.0928e+06	1.80209e+07	1.33185e+07	2.28842e+07	12.962	249.066	3.7	7.96	0.000216252	2.29523e-06
32 861 RP	C10 H10 N2 O4	222.064	9.165			211749	152182	286765	3.0651e+07	2.81318e+07	2.29962e+07	586964	1.00655e+06	987198	132.854	4.662	7.05	2.22	1.40228e-06	0.00179605
3360	C7 H10 O	110.073	8.396			2.60295e+06	3.03034e+06	2.9994e+06	4.70782e+07	3.16302e+07	2.9927e+07	1.54549e+08	1.24604e+08	1.33217e+08	10.546	44.414	3.4	5.47	3.2982e-06	4.52137e-07
3415	C4 H10 O S	106.045	5.153			7.97377e+06	7.09443e+06	1.0962e+06	3.57163e+09	3.07258e+09	1.95119e+09	1.05514e+07	9.54402e+06	4.192e+06	433.098	1.345	8.76	0.43	8.25178e-05	0.562604
3543	C15 H26 O4	270.183	11.014			63105.8	76361.9	87344.2	6.68341e+06	5.15567e+06	4.3477e+06	5.84745e+06	4.28429e+06	4.85211e+06	67.516	63.541	6.08	5.99	4.55247e-07	4.92531e-07
3621	C9 H17 N S	171.108	16.26			7500.31	707630	721008	1.33909e+06	33449	2.05003e+06	433095	7.14828e+06	3.30796e+07	1.892	10.102	0.92	3.34	0.851757	0.261961
3740	C13 H18 N6 O5	338.133	11.677			120833	140851	85651.3	9.92026e+08	9.54479e+08	8.53122e+08	6.44375e+08	9.58448e+08	1.0016e+09	7899.14	7931.99	12.95	12.95	1.69221e-09	1.97408e-09
3-Acetyl-2,5-dimethylfuran	C8 H10 O2	138.068	12.546	95.7		7.29862e+07	8.20194e+07	8.37184e+07	1.35357e+08	1.15272e+08	1.86049e+08	1.7938e+08	3.70498e+08	1.45006e+08	1.65	2.187	0.72	1.13	0.14176	0.0215849
3-Acetyl-6-hydroxy-4a,5-dimethyl-4a,5,6,7,8,8a-hexahydro-2(1H)-naphthalenone	C14 H20 O3	236.141	11.22			930473	405975	914412	2.05286e+07	8.85607e+06	1.30604e+07	2.64097e+06	2.70896e+06	3.05869e+06	14.283	2.963	3.84	1.57	0.000161581	0.00884784
3-Allylcyclohexene	C9 H14	122.109	11.583			1.12856e+06	1.25883e+06	1.16499e+06	3.8744e+06	4.61576e+06	3.63618e+06	5.67654e+07	5.9108e+07	5.88469e+07	3.326	50.513	1.73	5.66	3.22183e-06	1.82766e-10
3-amino-5-(thien-2-yl)thiophene-2-carboxamide	C10 H9 N O S2	223.012	13.2	89.9		28683.4	234482	41312.1	9.64731e+06	82076.6	1.91821e+06	774197	5.46202e+06	2.75043e+06	46.432	66.577	5.54	6.06	0.162475	0.0853545
3-BHA	C11 H16 O2	180.115	23.051			3.10654e+06	2.39681e+06	5.82178e+06	5.0275e+07	9.74847e+06	1.06061e+07	2.66014e+07	3.1848e+07	1.58008e+07	3.414	8.563	1.77	3.1	0.0482256	0.0232538
3-Carboxy-1-methylpyridinium;N-Methylnicotinicacid	C7 H7 N O2	137.048	7.573			1.55165e+06	3.23658e+06	1.64023e+06	1.34697e+07	1.52896e+07	7.89157e+07	1.17798e+07	1.08663e+07	1.12016e+07	9.322	6.829	3.22	2.77	0.00575791	0.0328799
3-Dehydrocarnitine	C7 H13 N O3	159.09	8.212			4.50243e+06	4.99425e+06	5.00282e+06	1.18867e+07	9.92889e+06	1.02711e+07	9.03988e+07	9.01764e+07	8.75509e+07	2.057	18.056	1.04	4.17	1.51432e-05	1.23446e-09
3-Dehydroxycarnitine	C7 H15 N O2	145.11	1.374			1.40835e+06	2.69641e+06	3.24045e+06	2.67177e+07	2.59587e+07	2.21647e+07	9.28003e+07	1.1219e+08	4.37446e+07	9.627	34.416	3.27	5.11	0.000701971	7.90355e-05
3-Fluorocatechol	C6 H5 F O2	128.027	5.111			91236.5	90903.6	87408	4.42691e+07	3.79505e+07	2.59884e+07	148629	137571	159321	417.481	1.635	8.71	0.71	1.74555e-08	0.022682
3-Formyl-2a-hydroxy-6,6,7b-trimethyl-2,2a,4a,5,6,7,7a,7b-octahydro-1H-cyclobuta[e]inden-2-yl 3-chloro-4,6-dihydroxy-2-methylbenzoate	C23 H27 Cl O6	434.151	11.523			22765.5	22012.4	22179	4.56109e+06	3.93066e+06	3.91598e+06	1.41108e+07	1.56497e+07	1.60719e+07	177.225	705.609	7.47	9.46	6.41709e-14	6.41709e-14
3-hydroxy-1,5-diphenylpentan-1-one	C17 H18 O2	276.111	9.649	65.1		2.27106e+06	1.51431e+06	1.52204e+06	1.13561e+07	1.19514e+07	1.4311e+07	2.87834e+07	1.84289e+07	2.3208e+07	7.852	15.248	2.97	3.93	4.6615e-05	9.11167e-06
3-hydroxy-1H-quinolin-4-one	C9 H7 N O2	161.048	11.164			507002	349667	336163	1.0956e+07	1.01133e+07	9.25979e+06	692374	1.24743e+06	1.73918e+06	28.923	3.567	4.85	1.83	2.96427e-05	0.0115141
3-Hydroxy-2,4,5-pyridinetrimethanol	C8 H11 N O4	185.069	23.603			9.20192e+06	3.15675e+06	4.03166e+06	5.93959e+08	9.44091e+07	4.05834e+07	1.58783e+08	3.71176e+07	1.23468e+08	23.417	30.625	4.55	4.94	0.0138396	0.0237704
3-Hydroxy-2-methyl-4-pyrone	C6 H6 O3	126.032	24.169			3.37011e+06	8.41235e+06	1.04529e+07	1.0354e+08	1.63438e+07	1.72123e+08	5.31794e+07	4.44089e+07	3.7475e+07	12.308	5.279	3.62	2.4	0.0293377	0.061326
3-Hydroxy-4-methylanthranilate	C8 H9 N O3	167.058	6.612			504381	507905	391045	2.10516e+06	6.05659e+06	1.05624e+07	1.91193e+06	6.80729e+06	6.92667e+06	12.008	13.496	3.59	3.75	0.00900184	0.0117744
3-Hydroxyaminophenol	C6 H7 N O2	125.048	1.959			7.4033e+06	1.2081e+07	4.24793e+06	3.86088e+07	5.15745e+07	4.97654e+07	1.16981e+08	3.63179e+07	3.06376e+07	6.722	4.906	2.75	2.29	0.0118364	0.00946524
3-Hydroxycotinine(3HC)	C10 H12 N2 O2	192.09	1.559			396937	155618	272535	2.35473e+07	2.31569e+07	4.16664e+07	6.9859e+07	6.55938e+07	6.87135e+07	86.401	252.128	6.43	7.98	5.57271e-06	2.06722e-06
3-Hydroxycyclohexanone	C6 H10 O2	114.068	6.625			2.4244e+06	2.03781e+06	2.52014e+06	4.24705e+06	4.37827e+06	2.30281e+07	2.94421e+06	4.22359e+06	4.30975e+06	1.806	1.742	0.85	0.8	0.100978	0.583999
3-Hydroxy-Î²-damascone	C13 H20 O2	208.146	12.27			4.81452e+06	5.50309e+06	5.30525e+06	3.41163e+07	3.53121e+07	3.78746e+07	1.54601e+08	1.24924e+08	1.73049e+08	6.656	29.141	2.73	4.86	1.50138e-06	7.77684e-08
3-Hydroxykynurenine	C10 H12 N2 O4	224.08	7.088			206307	175237	170942	1.55761e+06	1.13591e+07	2.62128e+06	4.23662e+07	1.2426e+07	3.24448e+07	14.958	185.148	3.9	7.53	0.00497055	0.00033428
3-hydroxy-N-(1-hydroxy-4-methylpentan-2-yl)-5-oxo-6-phenylhexanamide	C18 H27 N O4	359.144	9.967	68.8		87389.4	84173.1	78212.4	2.00656e+07	5.77032e+07	1.20716e+07	1.01422e+06	1.03335e+06	1.07695e+06	238.385	12.277	7.9	3.62	1.31874e-05	0.00131102
3-Hydroxy-O,5-dimethyl-L-tyrosine	C11 H15 N O4	225.1	9.082			1.13218e+06	852835	790257	3.00282e+07	2.56757e+07	2.16854e+07	5.36263e+07	4.99116e+07	5.36424e+07	30.106	62.88	4.91	5.97	5.33103e-07	1.83009e-07
3-Hydroxypyridine	C5 H5 N O	95.0372	1.823	98.4		3.57108e+06	2.17123e+06	5.54385e+06	3.74425e+06	4.59031e+06	3.51071e+06	2.54137e+07	1.93128e+07	2.19047e+07	1.048	6.134	0.07	2.62	0.886769	0.00062382
3-Indoleacetic Acid	C10 H9 N O2	175.063	8.422			406249	323610	254515	1.19851e+07	1.19876e+07	9.98189e+06	1.99779e+07	2.1235e+07	2.43795e+07	37.036	65.619	5.21	6.04	5.87732e-07	2.45203e-07
3-Indolepropionicacid	C11 H11 N O2	189.079	10.943			371281	459686	366630	6.07504e+06	6.96963e+06	5.6488e+06	9.07189e+06	8.59106e+06	7.17346e+06	16.362	23.139	4.03	4.53	5.04586e-07	3.06232e-07
3-Isopropyl-6-methyl-2,5-piperazinedione	C8 H14 N2 O2	170.106	1.261			323395	288116	365874	1.40123e+07	1.13423e+07	1.17518e+07	730657	395306	939022	36.339	2.259	5.18	1.18	8.0635e-06	0.0486795
3-Mercapto-3-methylbutan-1-ol	C5 H12 O S	120.061	8.539			50816.5	50640.2	49252.8	1.52087e+07	1.18677e+07	8.00074e+06	314383	166146	162445	234.353	3.281	7.87	1.71	1.16406e-06	0.00234444
3-Mercaptohexanol	C6 H14 O S	134.077	10.541			241412	272317	243262	3.80706e+07	3.87591e+07	3.93185e+07	386468	699696	1.06717e+06	159.331	2.876	7.32	1.52	1.92861e-06	0.0172633
3-Mercaptopropane-1,2-diol	C3 H8 O2 S	108.025	4.613			795325	623369	378039	2.79791e+08	1.55131e+08	7.73852e+07	2.778e+07	4.45719e+07	2.66874e+08	248.858	71.502	7.96	6.16	0.000383344	0.000871338
3-Methoxy-4-hydroxyphenylethyleneglycol	C9 H12 O4	184.074	9.715			185138	198195	185256	6.48856e+06	6.65677e+06	6.54897e+06	2.2197e+07	2.05122e+07	2.16259e+07	35.351	116.736	5.14	6.87	6.41709e-14	6.41709e-14
3-Methoxyestra-1,3,5(10),16-tetraene	C19 H24 O	268.182	13.392			62230.8	81246.7	44483.7	3.27708e+06	2.99132e+06	3.03314e+06	9.81894e+06	9.26607e+06	1.14325e+07	48.74	157.783	5.61	7.3	7.62748e-07	2.00474e-07
3-Methoxytyramine	C9 H13 N O2	167.095	22.04		64	163269	904718	983373	2.31529e+06	2.44112e+06	2.70942e+06	1.96712e+07	1.14221e+07	1.83372e+07	2.698	20.268	1.43	4.34	0.0474468	0.00116288
3-Methyl-1-phenyl-2-butene	C11 H14	146.109	12.458			1.16467e+06	615046	936684	1.62286e+06	1.71702e+06	1.17549e+06	4.81121e+07	6.31641e+07	4.27704e+07	1.733	51.364	0.79	5.68	0.0908454	2.39219e-06
3-Methyl-2-buten-1-yl hydrogen sulfate	C5 H10 O4 S	166.03	1.301			1.06174e+06	652913	931877	174401	281027	327246	8.63722e+06	7.26136e+06	8.11033e+06	0.302	8.703	-1.73	3.12	0.00200442	7.6596e-05
3-Methylbut-2-enal	C5 H8 O	84.0576	8.135			1.7813e+06	1.7415e+06	1.77718e+06	2.0156e+07	6.54328e+06	9.5118e+06	2.66502e+06	3.59763e+06	3.35809e+06	5.352	1.89	2.42	0.92	0.0015888	0.170029
3-Methylcrotonylglycine	C7 H11 N O3	157.074	7.924			2.6898e+07	2.46039e+07	2.28681e+07	2.78445e+08	2.48012e+08	2.19975e+08	2.82407e+09	2.71538e+09	2.81091e+09	10.08	114.246	3.33	6.84	1.88641e-07	7.18736e-12
3-Methyldioxyindole	C9 H9 N O2	163.063	9.406			799741	750475	886420	1.34419e+07	1.08407e+07	1.07532e+07	2.39005e+07	2.15674e+07	2.43874e+07	13.555	29.885	3.76	4.9	1.76255e-07	2.5169e-08
3-O-(3-Methylbutanoyl)-beta-D-fructofuranosyl 2-O-acetyl-3-O-(2-methylbutanoyl)-4-O-(3-methylbutanoyl)-alpha-D-glucopyranoside	C29 H48 O15	636.298	15.336			12595.7	21754.4	24564.4	299393	321737	333944	3.98312e+07	4.33425e+07	4.13246e+07	14.789	1899.59	3.89	10.89	7.28742e-06	1.52511e-08
3-O-(alpha-L-oleandrosyl)oleandolide	C27 H46 O10	530.307	7.946			88169	91261.5	86243.2	257265	240142	255196	2.50462e+07	1.44756e+07	4.85763e+06	2.894	164.181	1.53	7.36	0.0853601	4.00893e-05
3-O-(alpha-L-olivosyl)oleandolide	C26 H44 O10	516.291	8.547			36640.2	36513.2	35512.7	149741	99133.7	67447.2	2.77968e+07	3.08556e+07	3.20693e+07	2.715	845.055	1.44	9.72	0.00436807	1.43807e-07
3-Oxododecanoicacid	C12 H22 O3	214.157	11.934			1.2582e+06	4.62644e+06	1.40098e+06	7.3288e+06	6.42671e+06	7.16999e+06	5.1171e+07	3.3451e+07	4.3202e+07	5.118	30.837	2.36	4.95	0.0304852	0.000353603
3-oxoindane-1-carboxylic acid	C10 H8 O3	176.047	13.381	61		692249	917520	782321	2.0063e+06	2.45723e+06	3.46973e+06	3.08349e+07	2.97145e+07	2.72675e+07	3.141	37.982	1.65	5.25	0.00053903	9.86185e-07
3-Oxotetradecanoic acid	C14 H26 O3	242.188	12.51			103541	95752.5	134947	2.20231e+07	2.03194e+07	1.78858e+07	441312	336882	359697	196.245	3.474	7.62	1.8	2.02043e-08	0.000115717
3-Phenyl-4-pentenal	C11 H12 O	160.089	13.36			147224	327577	465519	1.12017e+06	975140	938048	3.38723e+07	2.94652e+07	3.9235e+07	2.977	103.402	1.57	6.69	0.0108547	7.22407e-06
3-Pyridylamidoxime	C6 H7 N3 O	137.059	1.681	69.4		3.06982e+06	6.79392e+06	2.94766e+06	1.84599e+07	1.30748e+07	2.4129e+07	3.48882e+07	2.51495e+07	3.66415e+07	6.013	11.365	2.59	3.51	0.00408592	0.000765302
3-Ureidoisobutyrate	C5 H10 N2 O3	146.069	2.415			2.21745e+08	2.3171e+08	2.06583e+08	3.33589e+07	3.08811e+07	7.50208e+07	3.20255e+07	1.09085e+07	2.79109e+07	0.15	0.126	-2.73	-2.99	0.00939032	0.00160676
3-Ureidopropionic acid	C4 H8 N2 O3	132.054	1.302	81.7		9.45027e+07	1.04966e+08	9.59843e+07	7.34362e+06	5.62852e+06	6.79199e+06	3.05752e+06	4.34011e+06	3.37901e+06	0.071	0.035	-3.82	-4.83	9.07072e-07	3.62989e-07
4-(3,4-dihydro-2H-1,5-benzodioxepin-7-ylamino)-4-oxobutanoic acid	C13 H15 N O5	247.084	11.021	93.1		1.3208e+06	1.21119e+06	1.42612e+06	5.27826e+06	5.25018e+06	6.07039e+06	1.50274e+07	1.84436e+07	1.93429e+07	3.996	13.964	2	3.8	5.77559e-06	3.17429e-07
4-(4-methoxyphenyl)-2-(methylanilino)-6-oxo-1,6-dihydropyrimidine-5-carbonitrile	C19 H16 N4 O2	332.122	1.194	93.6		121631	110350	101413	4.02479e+06	3.86979e+06	3.89266e+06	2.09403e+08	1.97601e+08	2.08607e+08	35.276	1890.41	5.14	10.88	4.45644e-13	6.41709e-14
4-(9H-beta-Carbolin-1-yl)-1,2,4-butanetriol	C15 H16 N2 O3	272.116	8.694			406135	444481	391032	1.57077e+07	1.48163e+07	1.13811e+07	1.17458e+07	1.84305e+07	1.92549e+07	36.481	45.38	5.19	5.5	1.29691e-06	1.08623e-06
4-(Diethylamino)salicylaldehyde	C11 H15 N O2	193.11	13.67	90.7		421471	485114	390930	1.10113e+06	583440	1.09672e+06	1.75953e+07	1.90887e+07	2.57859e+07	2.602	45.291	1.38	5.5	0.0274539	3.10069e-06
4-(Dimethylsulfonio)-2-hydroxybutanoate	C6 H12 O3 S	164.051	6.723			590982	126791	578095	5.42766e+08	5.2164e+08	4.17384e+08	8.91618e+07	9.67505e+07	7.69474e+07	902.344	154.234	9.82	7.27	5.99001e-06	3.16479e-05
4-(tert-butyl)phenyl 3,5-dimethylisoxazole-4-carboxylate	C16 H19 N O3	273.132	1.899	72		829917	952061	884997	2.89759e+07	2.57509e+07	2.60781e+07	1.77027e+07	1.88614e+07	1.63631e+07	29.467	20.003	4.88	4.32	1.26728e-10	1.42473e-09
4-(Trimethylammonio)-3-(undecanoyloxy)butanoate	C18 H35 N O4	329.256	13.971			303894	189597	187659	1.10967e+06	923905	710244	3.52073e+07	4.85313e+07	4.70019e+07	4.873	247.905	2.28	7.95	0.000708992	5.08544e-07
4,2',3',4'-Tetrahydroxychalcone 4'-O- (2"-O-p-coumaroyl-6"-O-acetyl) glucoside	C32 H30 O13	622.17	10.637			372425	367142	375500	9.63033e+07	7.74108e+07	8.28036e+07	4.19379e+07	3.72998e+07	4.97393e+07	222.336	112.608	7.8	6.82	7.05289e-11	9.57752e-10
4,4'-(3,4-Dimethyltetrahydrofuran-2,5-diyl)bis(2-methoxyphenol)	C20 H24 O5	344.162	12.027			31220.2	21969	34485.5	7.05071e+06	6.31955e+06	7.96035e+06	9.74977e+06	8.92779e+06	8.90153e+06	225.838	285.962	7.82	8.16	2.22538e-08	1.32777e-08
4,5-diphenyl-1,3-oxazole-2-thiol	C15 H11 N O S	253.052	7.237	61.2		50503.9	46465.4	48208.9	9.48635e+06	9.86537e+06	8.45183e+06	1.89387e+07	1.89432e+07	1.9883e+07	196.776	392.939	7.62	8.62	6.41709e-14	6.41709e-14
4,6-Diamino-5-formamidopyrimidine	C5 H7 N5 O	153.065	3.25			110195	77047.6	117976	7.54613e+06	6.4586e+06	5.84148e+06	4.33296e+07	4.19675e+07	3.85971e+07	58.611	380.848	5.87	8.57	2.19725e-07	8.18181e-09
4-[(2R)-2-(Aminomethyl)-2-(hydroxymethyl)-5-oxo-1-pyrrolidinyl]-3-(3-pentanylamino)benzoic acid	C18 H27 N3 O4	349.2	9.442			38956.8	37136.8	35722.4	573838	422842	247984	3.55228e+08	3.50607e+08	4.0399e+08	11.386	9565.37	3.51	13.22	6.39975e-05	1.54098e-08
4-[(3-Aminopropyl)amino]butanal	C7 H16 N2 O	144.126	1.227			1.26181e+07	4.13759e+06	1.84795e+06	5.49363e+07	5.09104e+07	5.23414e+07	8.66871e+06	7.60932e+06	6.52596e+06	12.65	1.839	3.66	0.88	0.00437071	0.557183
4-{[5-({4-[(5-Aminopentyl)(hydroxy)amino]-4-oxobutanoyl}amino)pentyl](hydroxy)amino}-4-oxobutanoic acid	C18 H34 N4 O7	418.243	8.573			40957.2	40815.1	39696.8	89354.2	71979.5	73112.4	2.70969e+07	3.55171e+07	3.69751e+07	1.791	870.196	0.84	9.77	0.00136468	1.04179e-11
4-{3-Benzoyl-2,6-dihydroxy-4-[(3-methyl-2-buten-1-yl)oxy]benzyl}-3,5-dihydroxy-2-isobutyryl-6,6-dimethyl-2,4-cyclohexadien-1-one	C31 H34 O8	534.227	12.379			153658	146752	137297	8.71704e+08	9.14794e+08	7.69163e+08	1.91783e+09	1.86884e+09	1.96974e+09	5939.98	13068.5	12.54	13.67	6.41709e-14	6.41709e-14
4329	C9 H12 O	136.089	12.886			4.76855e+06	5.72503e+06	4.45796e+06	1.98474e+07	1.46581e+07	9.03597e+06	9.53001e+07	6.13892e+07	7.43789e+07	3.074	15.598	1.62	3.96	0.00877166	4.43477e-05
Dihydrobiopterin	C9 H13 N5 O3	239.102	8.985			215432	159479	70808.2	1.69836e+07	1.87392e+07	1.44027e+07	123972	380297	365307	106.494	2.291	6.73	1.2	5.6005e-05	0.317998
4-Acetamidobenzoic acid	C9 H9 N O3	179.058	9.541	98.3		3.51714e+07	3.38106e+07	3.37674e+07	8.79893e+06	7.90279e+06	7.35468e+06	436591	675576	647518	0.234	0.019	-2.1	-5.71	5.12805e-05	1.95526e-07
4-Acetyl-1-cyclopropyl-2,5-dimethyl-1H-pyrrole-3-carboxylic acid	C12 H15 N O3	221.105	8.55	95.1		3.99276e+06	3.36724e+06	3.57217e+06	1.51118e+07	1.38142e+07	1.09021e+07	7.71236e+06	7.95784e+06	8.34492e+06	3.867	2.228	1.95	1.16	1.94754e-05	0.000325058
4-amino-2-{[5-(4-pyridinyl)-1,3,4-oxadiazol-2-yl]sulfanyl}-5-pyrimidinecarbonitrile	C12 H7 N7 O S	319.029	8.862	63.8		20987.5	20923.8	20584.6	479984	95896.1	72808.6	4.37731e+06	2.48218e+07	8.80924e+07	4.583	1186.29	2.2	10.21	0.131849	0.000472696
4-Amino-4-deoxychorismate	C10 H11 N O5	225.064	8.09			163630	163049	137740	1.30256e+06	1.83059e+06	1.82024e+06	1.36069e+07	1.335e+07	1.36261e+07	11.164	83.453	3.48	6.38	1.22854e-06	2.27839e-08
4-Amino-5-hydroxymethyl-2-methylpyrimidine	C6 H9 N3 O	139.075	5.249			2.50639e+06	2.48556e+06	2.4111e+06	2.21486e+06	1.40203e+07	5.15283e+06	2.29912e+06	2.27587e+06	1.84675e+06	2.073	0.916	1.05	-0.13	0.249451	0.940753
4-Aminohippuricacid	C9 H10 N2 O3	194.069	3.887			589148	525324	695155	4.32282e+07	3.68354e+07	4.20387e+07	3.313e+07	4.87092e+07	4.49117e+07	71.355	76.232	6.16	6.25	1.73504e-07	1.66358e-07
4-cyclopropyl-6-methoxy-1,3,5-triazin-2-amine	C7 H10 N4 O	166.086	9.559	99.8		380334	162556	299455	1.28108e+09	1.63361e+09	1.32518e+09	9.03443e+08	9.36005e+08	9.31478e+08	4425.29	3110.58	12.11	11.6	5.4251e-08	8.31807e-08
4-Guanidinobutanal	C5 H11 N3 O	129.09	1.452			409286	331869	362009	7.09055e+07	6.79814e+07	5.24346e+07	7.57802e+07	5.96205e+07	5.92952e+07	187.789	164.694	7.55	7.36	1.31665e-08	1.25976e-08
4-Guanidinobutyric acid	C5 H11 N3 O2	145.085	1.267	71.8		5.62097e+06	4.62072e+06	5.08751e+06	4.78212e+07	3.8031e+07	3.79135e+07	4.91081e+07	5.34505e+07	5.61448e+07	7.475	10.506	2.9	3.39	8.87061e-07	5.45357e-07
4-HOBA	C7 H9 N O	123.068	10			1.23239e+06	118315	935303	4.16821e+06	3.10166e+06	2.55202e+06	2.46515e+07	2.34859e+07	2.78543e+07	3.316	26.357	1.73	4.72	0.0565491	0.00178402
4-Hydroxy Propofol	C12 H18 O2	194.131	12.447			4.33538e+06	5.42255e+06	5.56158e+06	2.64306e+07	2.67935e+07	1.73654e+07	2.88925e+07	1.52873e+07	1.63691e+07	4.874	3.019	2.29	1.59	0.000918377	0.00178372
4-Hydroxy-2-butynal	C4 H4 O2	84.0212	7.57			1.17375e+06	328795	1.07005e+06	3.44662e+06	5.74114e+06	3.94474e+07	4.21275e+06	3.83251e+06	4.02821e+06	5.365	3.765	2.42	1.91	0.0254706	0.110885
4-hydroxy-4-(indol-3-ylmethyl)glutamic acid	C14 H16 N2 O5	292.106	11.142			283254	575702	265312	1.74179e+07	1.63337e+07	1.71491e+07	3.05074e+07	2.75932e+07	2.58536e+07	60.543	97.415	5.92	6.61	3.35896e-06	1.75155e-06
4-Hydroxy-6-methyl-2-pyrone	C6 H6 O3	126.032	8.003	96.9		1.05272e+06	846216	539082	3.33541e+07	4.37516e+07	4.75992e+07	7.38937e+07	7.27891e+07	7.50034e+07	51.703	87.322	5.69	6.45	1.58409e-06	8.81723e-07
4-Hydroxybenzaldehyde	C7 H6 O2	122.037	9.755	86.6		1.73946e+07	1.90736e+07	1.38993e+07	7.825e+07	4.97592e+07	4.66646e+07	3.33553e+08	2.67829e+08	5.18914e+08	2.861	19.176	1.52	4.26	0.00349996	2.09726e-05
4-Hydroxyindole	C8 H7 N O	133.053	11.876	90.7		54296.5	263552	278881	1.4706e+07	1.22457e+07	1.24055e+07	3.37048e+07	3.21745e+07	3.03526e+07	47.07	122.08	5.56	6.93	0.000142743	4.93367e-05
4-Hydroxyphenylacetylglycine	C10 H11 N O4	209.069	10.559			42815	55271.8	32626.8	8.01774e+06	2.44208e+06	3.2611e+06	4.79236e+06	5.49246e+06	4.7376e+06	76.167	111.932	6.25	6.81	1.85823e-05	1.3883e-05
4-Hydroxyprolyllysine	C11 H21 N3 O4	259.153	2.531			253217	236239	245506	7.12587e+06	6.51436e+06	5.58528e+06	3.07702e+07	5.4801e+07	5.52075e+08	26.534	223.217	4.73	7.8	0.0096526	0.000410626
4-Hydroxyprolylserine	C8 H14 N2 O5	218.09	1.26			390858	470698	669900	1.90481e+06	1.69909e+06	1.3252e+06	2.77583e+07	2.32536e+07	2.69236e+07	3.61	57.199	1.85	5.84	0.000824229	9.45729e-07
4-Hydroxyprolyltryptophan	C16 H19 N3 O4	317.137	7.986			192375	135296	244780	3.88015e+07	3.50363e+07	3.1121e+07	1.0003e+08	9.05932e+07	9.34444e+07	182.126	485.741	7.51	8.92	1.63276e-07	3.97251e-08
4-Indolecarbaldehyde	C9 H7 N O	145.053	11.342	98		8.78646e+06	7.43484e+06	8.30315e+06	4.52856e+07	4.89777e+07	4.05364e+07	1.21066e+08	1.31531e+08	1.29163e+08	5.454	15.556	2.45	3.96	6.36123e-07	2.36693e-08
4-Methoxyfurano [ 2",3":6,7 ] aurone	C18 H12 O4	292.073	7.33			64704.9	67923.8	62105.9	329887	324814	285402	3.60352e+07	3.99655e+07	4.86289e+07	5.02	617.658	2.33	9.27	3.30001e-06	3.62599e-13
4-Methyl-5,6,7,8-tetrahydroquinoline	C10 H13 N	147.105	8.502			58126.4	158543	189529	1.81885e+07	1.76703e+07	1.48132e+07	2.21406e+07	2.12944e+07	2.25685e+07	111.454	139.65	6.8	7.13	8.29364e-06	5.95788e-06
4-Methyl-5-thiazoleethanol	C6 H9 N O S	143.041	4.54	93.1		793107	666215	534809	8.30685e+06	4.54682e+06	4.00936e+06	2.73931e+07	2.81539e+07	2.28292e+07	6.825	41.117	2.77	5.36	0.00015569	5.46385e-06
4-Methylene-L-glutamate	C6 H9 N O4	159.053	1.549			458779	1.47027e+06	645343	2.41234e+07	2.31209e+07	2.13715e+07	1.81528e+07	1.28512e+07	1.35101e+07	35.827	20.935	5.16	4.39	6.52177e-05	0.000144933
4-methylthiobutanaldoxime	C5 H11 N O S	133.056	12.495			35671.4	689055	351045	1.46129e+07	57558.2	8.84538e+06	698680	3.44158e+07	1.77794e+06	25.197	5.065	4.66	2.34	0.496564	0.352321
4-Morpholino-7-nitro-2,1,3-benzoxadiazole	C10 H10 N4 O4	250.066	12.815	73.1		23198.1	23942.4	22962.4	6.52587e+06	6.47139e+06	5.1255e+06	7.68866e+06	7.03463e+06	7.76999e+06	278.963	331.435	8.12	8.37	2.04503e-13	9.9476e-14
4-Nitroaniline	C6 H6 N2 O2	138.043	2.121			3.80477e+07	5.14399e+07	4.26141e+07	9.63587e+07	1.02148e+08	1.03191e+08	4.82234e+07	7.64776e+06	1.45244e+07	2.397	0.341	1.26	-1.55	0.228592	0.181544
4-Octyl-1,3-cyclopentanedione	C13 H22 O2	210.162	10.409			1.71184e+06	1.51432e+06	1.52419e+06	2.1523e+06	1.72783e+06	1.58653e+06	2.02235e+07	1.89148e+07	2.01332e+07	1.134	13.209	0.18	3.72	0.311274	3.45939e-07
4-Octylphenol	C14 H22 O	206.167	12.512			319209	289459	273103	2.3469e+07	2.25332e+07	2.09206e+07	1.42936e+06	2.28498e+06	2.72648e+06	77.846	7.894	6.28	2.98	6.8018e-07	5.19712e-05
4-Oxocyclohexanecarboxylate	C7 H10 O3	142.063	8.143			1.85051e+06	3.9637e+06	3.57937e+06	2.76763e+08	1.3577e+08	1.88719e+08	1.15369e+08	1.18906e+08	1.47296e+08	52.724	33.22	5.72	5.05	9.87548e-06	1.88869e-05
4-pyridin-3-yl-3,4-dihydro[1,3,5]triazino[1,2-a]benzimidazol-2-amine	C14 H12 N6	264.114	9.688	78.9		1.75106e+06	1.57101e+06	1.84914e+06	5.58556e+06	5.86367e+06	5.01109e+06	3.34514e+06	3.55774e+06	3.82189e+06	3.19	2.032	1.67	1.02	3.73391e-06	6.068e-05
4-Pyridoxic acid	C8 H9 N O4	183.053	3.484	83.4		6.48304e+06	6.26733e+06	6.87671e+06	5.17226e+07	5.09284e+07	4.37456e+07	2.37331e+07	2.11414e+07	2.31341e+07	7.856	3.568	2.97	1.84	1.3624e-07	1.48466e-06
4-Quinolinecarboxylicacid	C10 H7 N O2	173.048	11.648		61.4	48862.9	79620.2	91540.9	1.05782e+07	1.14678e+07	9.69819e+06	1.57069e+06	1.905e+06	2.47733e+06	132.858	23.926	7.05	4.58	7.38552e-07	5.76208e-06
5-(1,4-Dihydroxycyclohexyl)-1,2-dihydroxy-3-[(2E,4E,6E,8R,10R)-6,8,10-trimethyl-2,4,6-dodecatrienoyl]-4(1H)-pyridinone	C26 H37 N O6	459.262	13.606			1.61203e+07	1.05629e+07	1.30577e+07	839274	1.34087e+06	1.48167e+06	602188	284532	376737	0.103	0.029	-3.28	-5.12	0.000178699	2.0605e-05
5-(4-carboxy-3-methylbutyl)-5,6,8a-trimethyl-3-oxo-3,4,4a,5,6,7,8,8a-octahydronaphthalene-1-carboxylic acid	C20 H30 O5	372.187	11.579	63.4		163376	174443	505484	368800	330659	443022	3.33382e+07	2.53037e+07	3.61512e+07	2.114	191.112	1.08	7.58	0.407753	1.22239e-05
5-(6-hydroxy-6-methyloctyl)-2,5-dihydrofuran-2-one	C13 H22 O3	208.146	12.468	74.5		1.61238e+06	1.79719e+06	1.47757e+06	1.32814e+07	1.05379e+07	4.97947e+06	2.1837e+08	1.87191e+08	2.66185e+08	6.536	135.433	2.71	7.08	0.00149421	3.17584e-06
5-(Hydroxymethyl)-1H,1'H-2,2'-bipyrrol-4-ol	C9 H10 N2 O2	178.074	24.1			379821	1.14911e+06	164978	1.65221e+07	4.34122e+06	1.82354e+07	2.65236e+06	8.61559e+06	1.5336e+06	43.5	6.983	5.44	2.8	0.0096939	0.0661506
5-(N,N-Dimethylcarbamimidamido)-2-oxopentanoic acid	C8 H15 N3 O3	201.111	1.718			447786	191521	342428	752287	369507	310585	6.42844e+06	8.58208e+06	5.40733e+06	1.079	18.773	0.11	4.23	0.53698	0.000180827
5-(tert-butyl)-2-methyl-N-(5-methyl-3-isoxazolyl)-3-furamide	C14 H18 N2 O3	284.116	11.187	79.2		88344.9	25906.1	66805.9	1.83227e+07	1.65994e+07	1.75215e+07	1.84733e+07	1.73569e+07	1.59169e+07	262.275	259.811	8.03	8.02	3.18119e-06	3.22777e-06
5,6,7,8-tetrahydropterin-6-carboxylic acid	C7 H9 N5 O3	211.071	5.379			493224	455856	108165	8.25029e+07	8.6272e+07	8.78023e+07	3.07342e+07	3.79543e+07	3.57082e+07	189.253	78.332	7.56	6.29	2.0191e-05	5.58022e-05
5,6-Dimethylbenzimidazole	C9 H10 N2	146.084	8.709	99.8	66.7	298756	315997	269704	3.00429e+07	3.54665e+07	2.91963e+07	8.99693e+07	8.07733e+07	9.41055e+07	100.56	301.146	6.65	8.23	4.10965e-11	2.2049e-13
5,7,3',4',5'-Pentahydroxy-3,6-dimethoxyflavone	C17 H14 O9	362.062	1.205			68182.7	79551.4	53701.8	609565	654063	410970	1.51069e+07	1.36455e+07	1.34479e+07	8.94	200.131	3.16	7.64	2.24352e-05	1.50534e-07
5,7-Dihydroxyflavone 7-benzoate	C22 H14 O5	358.083	7.732			95012.6	105590	117002	1.00366e+07	9.4074e+06	8.13149e+06	1.11105e+07	1.06721e+07	1.25609e+07	89.094	105.223	6.48	6.72	9.39528e-10	4.00867e-10
5556	C11 H10 Cl N3 O	235.052	14.573			13871.1	21708.7	62620.5	349735	40415	469460	1.18804e+06	1.91026e+06	1.1707e+07	16.11	87.995	4.01	6.46	0.167211	0.00531839
5-acetyl-2,6-dimethyl-1,2,3,4-tetrahydropyridin-4-one	C9 H13 N O2	167.095	11.476	97.6	80.7	686091	849803	895921	1.21625e+07	1.45774e+07	1.01029e+07	4.62685e+08	4.29426e+08	4.83045e+08	14.312	544.462	3.84	9.09	9.93814e-07	6.23682e-10
5-alpha-THDOC	C21 H34 O3	334.251	15.174			6082.63	5757.73	8700.59	3.90215e+06	5.48074e+06	4.69272e+06	19161.3	9218	37240.7	771.496	3.15	9.59	1.66	3.72382e-06	0.0627608
5-amino-1-phenyl-1H-pyrazole-4-carbohydrazide	C10 H11 N5 O	217.095	1.964	62.6		1.23073e+06	2.51004e+06	1.17229e+06	4.29778e+07	3.40656e+07	3.25056e+07	4.17004e+07	3.30809e+07	3.06063e+07	27.679	26.879	4.79	4.75	2.03324e-05	2.19408e-05
5-Butyloxazole	C7 H11 N O	125.084	10.432			914108	2.50512e+06	3.1011e+06	4.83095e+06	6.76477e+06	6.78635e+06	7.75947e+07	1.04421e+08	1.31646e+08	2.7	41.683	1.43	5.38	0.0363702	6.30312e-05
5-Chloro-N,6-dimethyl-2-pyridin-2-ylpyrimidin-4-amine	C11 H11 Cl N4	234.064	9.53	75.5		50570.1	50887.9	48776.8	2.09789e+07	2.51538e+07	2.47329e+07	8.25542e+06	1.39749e+07	1.08056e+07	489.082	213.676	8.93	7.74	1.12921e-08	4.74116e-08
5'-dehydroadenosine	C10 H11 N5 O4	265.08	12.196			29310.5	34503.2	29257.3	9.80869e+06	8.9071e+06	8.343e+06	1.74944e+07	1.65843e+07	1.69442e+07	303.887	578.091	8.25	9.18	6.43929e-14	6.41709e-14
5-Hexyl-2-oxotetrahydro-3-furancarboxylic acid	C11 H18 O4	214.12	11.516			1.74017e+07	3.1119e+06	1.80231e+07	2.58776e+07	4.48997e+07	2.36252e+07	5.22212e+07	5.78949e+07	5.24862e+07	1.487	3.016	0.57	1.59	0.14643	0.0341204
5-Hydroxy-8- (4-hydroxy-3,5-dimethoxyphenyl) -10-methoxy-2,2-dimethyl-2H,6H-benzo [ 1,2-b:5,4-b' ] dipyran-6-one	C23 H22 O8	426.132	7.634			2.45992e+06	2.47769e+06	2.20169e+06	9.78612e+06	9.06982e+06	6.57778e+06	1.65915e+07	1.70841e+07	1.7466e+07	3.687	6.945	1.88	2.8	5.03632e-05	3.31569e-06
5-Hydroxy-DL-tryptophan	C11 H12 N2 O3	220.085	2.111			240793	406598	410580	1.57437e+07	1.37804e+07	1.26837e+07	1.3557e+07	1.91581e+07	1.63211e+07	33.892	40.141	5.08	5.33	1.64779e-06	1.38544e-06
5-Hydroxyindole-3-acetic acid	C10 H9 N O3	191.058	7.513	97.1		2.15874e+07	2.07107e+07	1.99779e+07	372733	2.96124e+06	713048	4.23795e+06	4.13722e+06	4.21891e+06	0.034	0.204	-4.86	-2.3	0.0019315	0.0428133
5-Hydroxy-N-formylkynurenine	C11 H12 N2 O5	252.074	8.053			35479.1	27129.6	26260.3	7.52685e+06	6.66832e+06	5.73835e+06	1.27779e+07	1.12474e+07	1.13705e+07	245.795	419.117	7.94	8.71	3.03697e-09	5.93793e-10
5-methoxy-8,8-dimethyl-2-phenyl-4H,8H-pyrano[2,3-h]chromen-4-one	C21 H18 O4	356.104	7.362	63.6		28087.2	28709.1	26645.3	103978	174039	71930.8	1.14503e+07	1.07776e+07	1.2954e+07	3.702	407.67	1.89	8.67	0.00170142	5.12168e-07
5-Methyl-1-(1,3,5-trimethyl-1H-pyrazol-4-yl)-1H-1,2,3-triazole	C9 H13 N5	191.115	12.494	90.3		22289.1	3.6469e+06	2.03113e+06	1.07123e+08	83689.7	5.73936e+07	4.29895e+06	2.24201e+08	1.21962e+07	28.257	6.005	4.82	2.59	0.55862	0.354808
5-Methyl-2-octyl-3(2H)-furanone	C13 H22 O2	210.162	12.559			1.78322e+06	423034	1.83256e+06	2.24411e+06	1.74593e+06	824719	3.40009e+07	3.08201e+07	5.11903e+07	0.979	19.067	-0.03	4.25	0.832034	0.000822144
5-Methylcytosine	C5 H7 N3 O	125.059	1.161	98.9		3.06527e+07	1.55738e+07	1.47476e+07	1.67789e+07	1.43761e+07	1.37897e+07	629385	429444	664838	0.923	0.04	-0.12	-4.63	0.549873	1.09605e-05
5-Methylthio-D-ribose	C6 H12 O4 S	180.046	1.822			3.47242e+06	5.29361e+06	1.93955e+06	1.04484e+07	1.32023e+07	1.03974e+07	1.08869e+07	1.75682e+07	1.15303e+07	3.009	3.321	1.59	1.73	0.0100328	0.0059109
5-methylthiopentanaldoxime	C6 H13 N O S	147.072	10.637			220700	171268	217090	6.81174e+06	1.00441e+07	8.82474e+06	1.1232e+07	1.12471e+07	1.42518e+07	40.65	51.809	5.35	5.7	4.94358e-07	3.07213e-07
5-Pentylresorcinol	C11 H16 O2	180.115	10.712			6.23732e+06	9.58867e+06	8.73534e+06	1.14216e+07	7.86403e+06	7.65982e+06	4.26489e+07	4.7791e+07	7.24112e+07	0.9	5.471	-0.15	2.45	0.891736	0.000197926
5-Ureido-4-imidazolecarboxylate	C5 H6 N4 O3	170.044	2.192			70346.8	77000.2	49687	1.98587e+06	3.64499e+06	3.4632e+06	2.38169e+07	1.63129e+07	2.46917e+07	49.23	338.564	5.62	8.4	5.54056e-06	6.99354e-07
5-Valerolactone	C5 H8 O2	100.053	6.621			1.07946e+07	1.06732e+07	9.7571e+06	1.78042e+07	1.49331e+07	6.94172e+07	1.31292e+07	2.64533e+07	1.56145e+07	1.668	1.463	0.74	0.55	0.158599	0.489422
6-[(Z)-2-Methoxyvinyl]-7-methyl-2H-chromen-2-one	C13 H12 O3	216.079	12.35			37400.3	114598	22851.4	7.09222e+06	8.29067e+06	9.9449e+06	5.70181e+06	6.11504e+06	6.29527e+06	221.674	163.502	7.79	7.35	3.05926e-05	4.47255e-05
606546	C10 H6 O2	158.037	10.031			1.10661e+07	7.5168e+06	1.10447e+07	3.27281e+07	2.16828e+07	2.04404e+07	1.87268e+07	1.70203e+07	1.75238e+07	1.963	1.587	0.97	0.67	0.00308499	0.0230067
6185892	C3 H5 N O	71.0371	2.12			9.33812e+07	1.66619e+08	9.24902e+07	4.87706e+07	4.06997e+07	3.75304e+07	3.02687e+07	2.37862e+07	2.30561e+07	0.436	0.255	-1.2	-1.97	0.00424504	0.000483269
6627	C10 H13 N O4	211.084	10.65			97507.3	85834.9	74864.7	5.7709e+06	709869	1.68048e+06	1.02157e+06	2.21924e+06	571913	19.578	11.902	4.29	3.57	0.00475734	0.012293
6654	C21 H27 Cl O5	394.156	12.093			922021	749276	880923	8.48251e+07	7.85397e+07	7.37171e+07	1.06715e+08	9.7352e+07	1.02933e+08	89.156	116.846	6.48	6.87	5.67879e-12	1.23013e-12
6-Acetamido-3-aminohexanoate	C8 H16 N2 O3	188.116	8.336			117626	53098.9	70534.6	553784	306600	293130	6.81393e+06	4.9442e+06	2.94713e+06	4.347	70.096	2.12	6.13	0.00655502	3.52012e-05
6-Amino-3-methyl-1-phenyl-1H-pyrazolo[3,4-b]pyridine-5-carboxamide	C14 H13 N5 O	267.115	10.951	64.2		70156.5	60718.8	60567.2	2.79264e+07	3.33219e+07	2.79376e+07	1.80581e+08	1.77053e+08	1.81419e+08	460.115	2974.06	8.85	11.54	6.41709e-14	6.41709e-14
6-Deoxy-3-O-methyl-beta-D-galactopyranose	C7 H14 O5	178.084	1.989			6.3632e+06	6.27126e+06	3.46695e+06	3.32541e+07	1.0166e+08	5.95724e+07	1.7195e+08	6.38702e+07	5.73389e+07	9.499	10.185	3.25	3.35	0.00288048	0.00134476
6-Methoxyquinoline	C10 H9 N O	159.068	9.515	97.8		188813	112725	60033.8	867365	684970	687935	3.18678e+07	3.34909e+07	3.72082e+07	6.103	297.103	2.61	8.21	0.00115479	2.04163e-06
6-Methyl[1,2,4]triazolo[4,3-b]pyridazin-8-ol	C6 H6 N4 O	150.054	2.578	89.5		3.98173e+06	4.11514e+06	4.13009e+06	3.91006e+07	4.0432e+07	3.38144e+07	1.04145e+06	2.55582e+06	448083	9.502	0.253	3.25	-1.98	0.00406469	0.0395946
6-Methyl-2-pyridinemethanol	C7 H9 N O	123.069	9.159	96.1		9.32428e+06	8.88537e+06	9.19043e+06	1.10511e+08	1.01553e+08	9.21013e+07	5.69547e+07	5.66052e+07	6.10082e+07	11.05	6.197	3.47	2.63	4.76199e-09	7.85423e-08
6-nitro-3-(2,3,6,7-tetrahydro-1H,5H-pyrido[3,2,1-ij]quinolin-9-ylmethylidene)-1,3-dihydroisobenzofuran-1-one	C21 H18 N2 O4	362.118	1.264	85.3		1.14942e+06	1.00714e+06	1.30055e+06	3.02464e+07	2.15483e+07	2.14356e+07	2.35905e+07	2.38782e+07	2.85447e+07	18.747	20.774	4.23	4.38	8.51099e-07	7.99546e-07
6-Oxo-pipecolinic acid	C6 H9 N O3	143.058	5.26			5.41814e+06	7.21604e+06	5.87584e+06	2.05048e+07	1.61028e+08	2.59987e+07	1.62476e+07	2.17226e+07	2.28831e+07	4.425	3.697	2.15	1.89	0.025344	0.152616
6-Phenylhex-3-en-2-one	C12 H14 O	174.104	12.451			393904	622499	1.34724e+06	2.50002e+06	3.29834e+06	3.38395e+06	8.32251e+07	7.24719e+07	7.2436e+07	5.299	116.421	2.41	6.86	0.00691887	1.14682e-05
6-Quinolinecarboxylic acid	C10 H7 N O2	173.048	12.756	62.7	73.2	82515	72127.8	44763.2	1.17827e+08	1.14484e+08	1.0733e+08	7.55953e+07	6.90581e+07	7.5187e+07	1587.23	1042.41	10.63	10.03	6.62677e-09	1.38645e-08
6-styryl-3-phenyl-2,5-dihydro-1,2,4-triazin-5-one	C17 H13 N3 O	275.1	1.367	86.5		64201.7	92883	139070	2.25429e+06	1.60699e+06	1.66743e+06	1.20968e+07	1.29685e+07	1.32746e+07	17.952	139.622	4.17	7.13	1.58712e-05	9.83828e-07
7-(2,3-Dihydroxypropyl)theophylline	C10 H14 N4 O4	254.105	11.93	64.2		122623	54170.9	164528	3.932e+07	3.81029e+07	3.57995e+07	7.22274e+06	2.94037e+07	2.74584e+07	310.731	223.925	8.28	7.81	3.47091e-05	7.54855e-05
7,8-Dihydroneopterin	C9 H13 N5 O4	255.093	11.704	71.3		45071.4	25893.1	41078.9	8.7228e+06	8.37146e+06	7.67415e+06	6.49169e+06	8.78793e+06	9.42008e+06	203.789	213.928	7.67	7.74	2.76366e-07	2.80495e-07
7-{[(2E,5E)-7-hydroxy-3,7-dimethylocta-2,5-dien-1-yl]oxy}-2H-chromen-2-one	C19 H22 O4	336.132	6.786	74.8		1.93953e+06	1.61573e+06	1.75376e+06	7.10244e+06	1.35935e+07	7.60192e+06	1.39022e+07	1.49773e+07	2.12458e+07	4.335	8.54	2.12	3.09	0.000497107	8.53354e-05
7-{[4,5-dihydroxy-6-(hydroxymethyl)-3-{[(2S,3R,4R,5R,6S)-3,4,5-trihydroxy-6-methyloxan-2-yl]oxy}oxan-2-yl]oxy}-5-hydroxy-2-(4-hydroxyphenyl)-3,4-dihydro-2H-1-benzopyran-4-one	C27 H32 O14	618.138	12.172	74.8		27333.9	31890.8	27265.8	1.08456e+08	1.04026e+08	9.82086e+07	9.68557e+07	1.02573e+08	9.40327e+07	3805.74	3543.43	11.89	11.79	6.41709e-14	6.41709e-14
7316	C18 H18 Cl2 N2 O3	380.071	12.315			117419	134959	131058	5.89159e+07	5.3726e+07	5.43731e+07	3.78614e+07	3.51159e+07	3.72897e+07	414.878	284.529	8.7	8.15	6.41709e-14	6.41709e-14
7-Cyano-7-deazaguanine	C7 H5 N5 O	175.05	6.835			53224.5	50895.1	52008.8	2.06804e+07	2.06146e+07	1.74617e+07	8.68698e+06	8.34292e+06	8.67491e+06	396.368	166.797	8.63	7.38	6.41709e-14	6.41709e-14
7-Hydroxy-5,4'-dimethoxyflavone 8-C-rhamnoside	C23 H24 O9	444.143	10.652			48158.9	4.51586e+06	6.27488e+06	205902	52192	400836	110332	93073	100499	0.046	0.022	-4.45	-5.49	0.399961	0.26555
7-Hydroxy-6,8-di-C-methylflavanone 7-O-arabinoside	C22 H24 O7	400.152	12.629			75507.4	148455	80431	5.93496e+06	6.06581e+06	9.81938e+06	1.09608e+07	1.67869e+07	9.29751e+06	75.416	136.276	6.24	7.09	8.03328e-06	3.92448e-06
7-Methyladenine	C6 H7 N5	149.07	7.562	99.2		211177	269640	331786	372576	764623	3.70485e+07	577798	599103	375630	2.836	2.143	1.5	1.1	0.250691	0.852229
7-Methylguanine	C6 H7 N5 O	165.065	5.611	97.9		2.42343e+06	301079	450897	7.60082e+07	7.88555e+07	6.5312e+07	1.35382e+08	1.60045e+08	1.489e+08	168.571	330.231	7.4	8.37	0.000278777	0.000126049
7-Methylguanosine	C11 H15 N5 O5	297.107	6.705	99.8		1.10952e+06	766611	993187	5.43536e+07	4.5336e+07	4.07243e+07	1.74776e+08	1.66884e+08	1.76596e+08	45.647	175.974	5.51	7.46	1.71473e-07	1.2511e-08
7-oxoheptanoate	C7 H12 O3	144.079	8.121			695116	179494	123984	2.0242e+08	1.25843e+08	1.35115e+08	7.90041e+07	1.09361e+08	1.41571e+08	752.755	609.272	9.56	9.25	2.23596e-05	3.1045e-05
8-(Methylthio)octanenitrile	C9 H17 N S	171.108	13.344			30219	106614	38611.7	344943	149012	326334	310872	6.93214e+06	580108	8.452	15.024	3.08	3.91	0.221365	0.0279149
8,8-dimethyl-2-phenyl-4H,8H-pyrano[2,3-h]chromen-4-one	C20 H16 O3	304.113	11.291	60.9		410435	158998	275214	1.68057e+07	6.31129e+07	4.80929e+07	7.09152e+07	5.94374e+07	768074	174.747	215.968	7.45	7.75	0.0188747	0.0441144
8-{3-Oxo-2-[(2E)-2-penten-1-yl]-1-cyclopenten-1-yl}octanoic acid	C18 H28 O3	292.203	12.928	81.4		496094	566905	360897	2.92223e+06	2.49588e+06	1.9644e+06	2.15149e+07	1.60521e+07	1.33694e+07	5.031	32.357	2.33	5.02	0.000259654	2.68248e-06
8-Amino-7-oxononanoate	C9 H17 N O3	187.121	10.435			1.41801e+07	1.32093e+07	1.30962e+07	1.00669e+07	8.66567e+06	8.29743e+06	1.09248e+07	1.07864e+07	1.12544e+07	0.656	0.827	-0.61	-0.27	0.00062939	0.0194991
8-Azabicyclo[3.2.1]octane-1,2,4,7-tetrol	C7 H13 N O4	175.084	1.98			1.42904e+07	1.53752e+07	1.42588e+07	1.08564e+06	1.20485e+06	1.14534e+06	1.04112e+06	873447	1.23508e+06	0.08	0.073	-3.64	-3.78	4.38897e-07	3.6379e-07
8-hydroxy-guanosine	C10 H13 N5 O6	299.086	3.778			86898.9	86859.5	169637	1.6218e+06	2.05391e+06	1.44798e+06	2.08896e+07	2.10808e+07	2.08522e+07	18.663	240.39	4.22	7.91	2.31856e-05	6.99924e-07
8-Hydroxyquinoline	C9 H7 N O	145.053	8.286	98.7		1.30075e+07	1.22342e+07	1.24308e+07	1.25793e+08	1.08614e+08	9.49221e+07	7.41704e+07	6.6856e+07	7.46774e+07	8.738	5.967	3.13	2.58	4.31091e-07	1.0902e-06
8-iso Prostaglandin F1?	C20 H36 O5	338.245	12.284	69.8		1.17804e+07	3.5987e+06	9.8184e+06	1.72532e+07	1.83696e+07	1.33225e+07	1.19626e+08	1.10531e+08	1.23449e+08	1.757	12.184	0.81	3.61	0.106102	0.000289859
8-Isoprostaglandin F1α	C20 H36 O5	338.245	13.526	83.4		2.97402e+07	2.70328e+07	2.73828e+07	4.52165e+06	4.86537e+06	4.16534e+06	5.61686e+06	5.56034e+06	5.54325e+06	0.165	0.203	-2.6	-2.3	3.69469e-08	1.06961e-07
8-Isoprostaglandin F1β	C20 H36 O5	338.245	13.321	69.5		2.00763e+06	2.32457e+06	2.3479e+06	4.22466e+06	3.5847e+06	2.28487e+06	7.93828e+07	4.06832e+07	3.85273e+07	1.542	17.501	0.62	4.13	0.330565	3.62898e-05
9-(beta-D-Arabinofuranosyl)-2-imino-3,7,8,9-tetrahydro-2H-purin-6-ol	C10 H15 N5 O5	285.107	3.114			299120	302692	328845	2.05239e+06	1.79272e+06	1.83626e+06	2.87883e+07	2.57018e+07	2.72193e+07	6.066	89.924	2.6	6.49	1.10625e-07	6.50591e-14
9,10,13-Trihydroxyoctadecanoic acid	C18 H36 O5	332.256	11.986			168388	165387	105842	4.68062e+06	3.89696e+06	3.44465e+06	4.29533e+07	4.06969e+07	3.83568e+07	23.563	246.07	4.56	7.94	1.2653e-06	6.92495e-08
9,16-dihydroxy-6-(hydroxymethyl)-2,6,11-trimethyl-14-oxo-15-oxatetracyclo[8.7.0.0Â?,â·.0ÂaÂ?,Âaâ¶]heptadec-12-en-8-yl acetate	C22 H32 O7	430.193	7.24	76.4		63210	58155.4	60337.6	4.26437e+07	3.9661e+07	3.94402e+07	2.67752e+07	1.96757e+07	2.70992e+07	657.317	443.756	9.36	8.79	2.30771e-12	1.97047e-11
9_12-Dioxododecanoicacid	C12 H20 O4	228.136	9.642			312328	266223	274312	267505	603712	481650	4.67168e+06	3.50052e+06	2.52449e+06	1.756	12.761	0.81	3.67	0.299904	0.000138806
9-Methyl-7-phenylpyrido[3',2':4,5]furo[3,2-d]pyrimidin-4(3H)-one	C16 H11 N3 O2	277.085	1.197	96		1.05389e+06	656625	634373	8.76743e+06	8.89262e+06	7.03169e+06	1.17359e+08	1.14736e+08	1.11494e+08	13.352	174.736	3.74	7.45	8.67443e-06	1.83331e-07
9-Riburonosyladenine	C10 H11 N5 O5	281.075	12.231			22402.2	26671	22218.2	4.94269e+06	4.20214e+06	4.08111e+06	1.13037e+07	1.11997e+07	1.17467e+07	187.577	504.578	7.55	8.98	8.42881e-13	6.59472e-14
AB-CHMINACA metabolite M4	C15 H18 N2 O2	258.137	10.704	91		28518.4	47133.3	47383.9	7.31257e+06	6.75577e+06	6.04645e+06	1.63983e+07	1.41398e+07	1.82196e+07	143.333	347.913	7.16	8.44	2.30989e-07	7.37746e-08
Abyssinone VI	C25 H28 O4	392.199	16.012			69499.8	1.42101e+06	1.15562e+06	1.87564e+07	234381	1.53072e+07	3.45256e+06	1.3229e+08	1.02888e+08	13.246	89.033	3.73	6.48	0.471986	0.098872
AC 45594	C13 H20 O2	208.146	12.155			1.95265e+06	2.7607e+06	2.70952e+06	8.08502e+06	7.63666e+06	7.19537e+06	5.07507e+07	3.92972e+07	4.79024e+07	2.818	17.679	1.49	4.14	0.000149862	7.86326e-07
Acacetin 7- (4"'-acetylrutinoside)	C30 H34 O15	634.191	14.756			8678.91	18947.8	7439.14	5.87189e+06	6.79093e+06	9.5871e+06	12419.7	22448.3	16192.4	782.463	1.866	9.61	0.9	1.51981e-06	0.374341
Acamprosate	C5 H11 N O4 S	181.038	9.899	77.6		36392.8	54103.1	33482.9	4.44481e+07	3.84296e+07	3.44216e+07	2.74146e+07	2.85562e+07	2.6394e+07	1055.97	753.298	10.04	9.56	3.64815e-09	7.36891e-09
Acarbose	C25 H43 N O18	645.247	10.526			28408.2	28336	29965	845131	622530	511728	1.15356e+08	1.17338e+08	1.06663e+08	21.914	4060.64	4.45	11.99	8.04673e-07	1.34306e-11
Aceanthrenequinone	C16 H8 O2	232.056	1.171	96		3.11946e+06	987382	645156	1.45555e+07	1.28058e+07	1.39229e+07	2.6523e+07	2.26322e+07	2.72223e+07	14.101	26.862	3.82	4.75	0.00204197	0.000599588
Aceclidine	C9 H15 N O2	169.11	7.564			1.40423e+06	160407	1.23901e+06	868702	1.09359e+06	7.84736e+06	1.21147e+06	1.05931e+06	895942	0.883	0.855	-0.18	-0.23	0.422523	0.834971
Aceglatone	C10 H10 O8	258.038	13.948			37228.5	40090.5	35471.8	3.51016e+06	2.97484e+06	2.00804e+06	1.33517e+07	7.98162e+06	9.63727e+06	79.908	258.869	6.32	8.02	1.15166e-06	3.59023e-07
Acetonecyanohydrin	C4 H7 N O	85.0528	2.747			1.36768e+08	1.85419e+08	1.65891e+08	5.8904e+08	5.16546e+08	4.075e+08	1.32261e+08	1.06226e+08	1.35076e+08	3.114	0.797	1.64	-0.33	0.000320657	0.183906
Acetophenone	C8 H8 O	120.058	8.744	78.7		977683	769559	75377.4	1.71161e+06	1.74043e+06	2.57231e+06	6.14584e+07	5.51487e+07	1.0689e+08	2.262	79.862	1.18	6.32	0.123914	0.000710823
Acetylagmatine	C7 H16 N4 O	172.132	1.805			303899	210725	241173	2.10708e+06	1.97705e+06	1.8991e+06	2.21835e+07	1.80913e+07	1.97218e+07	8.198	81.774	3.04	6.35	2.18613e-06	2.73929e-08
Acetylcadaverine	C7 H16 N2 O	144.126	6.615			5.10814e+06	4.67471e+06	4.0777e+06	348012	198834	7.58247e+06	3.54229e+06	3.66793e+06	559238	0.074	0.758	-3.75	-0.4	0.297795	0.70569
Acetyl-β-methylcholine	C8 H17 N O2	159.126	1.265	67.9		1.09346e+06	1.14773e+06	1.54411e+06	3.46513e+06	2.76628e+06	2.58069e+06	1.6334e+08	2.04895e+08	1.68732e+08	2.41	147.014	1.27	7.2	0.00137645	6.68704e-08
Acmimycin	C15 H26 N2 O7	346.174	7.427			45719.1	42821.2	39224.2	1.65398e+07	1.33512e+07	1.22694e+07	1.47897e+07	5.55999e+07	6.53599e+07	311.79	1298.42	8.28	10.34	1.474e-05	5.49806e-06
Adenine	C5 H5 N5	135.055	7.579	89.4		1.39215e+06	1.54492e+06	1.81255e+06	2.32964e+06	1.20736e+06	3.29464e+07	2.82428e+06	4.49635e+06	2.62368e+06	1.508	1.828	0.59	0.87	0.465487	0.686951
Adenosine	C10 H13 N5 O4	267.093	13.388	92.2	65.6	24920.8	26068.4	27676.3	1.2565e+06	1.11475e+06	1.00914e+06	8.09862e+06	7.49661e+06	8.3497e+06	42.763	310.668	5.42	8.28	2.17989e-10	6.4837e-14
Adenosine 3'5'-cyclic monophosphate	C10 H12 N5 O6 P	329.052	4.785	99.8		4.21504e+06	3.99049e+06	4.26545e+06	4.58042e+08	4.02053e+08	3.58891e+08	5.1265e+08	4.94327e+08	4.94986e+08	95.385	117.433	6.58	6.88	6.79012e-13	2.04059e-13
Adenosine 5'-monophosphate	C10 H14 N5 O7 P	347.063	2.171	99.4		3.43832e+06	3.13891e+06	2.71393e+06	3.86186e+06	3.27522e+06	3.27308e+06	1.56689e+07	1.58345e+07	1.60309e+07	1.043	5.045	0.06	2.33	0.31687	1.27702e-06
afegostat	C6 H13 N O3	147.09	1.26			612744	414788	2.70178e+06	9.58369e+06	7.12069e+06	6.07219e+06	6.213e+06	5.96182e+06	6.27708e+06	11.621	10.14	3.54	3.34	0.0102073	0.0157539
Ageratriol	C15 H24 O3	234.162	12.933	85		2.51e+06	2.51468e+06	2.82439e+06	5.97712e+06	2.21125e+06	2.09677e+06	7.4319e+07	9.57883e+07	8.48892e+07	0.879	33.757	-0.19	5.08	0.867667	4.67309e-05
Agmatine	C5 H14 N4	130.122	1.143	87.2	93.1	42956	35455.2	38371.2	2.53094e+06	2.44518e+06	2.20046e+06	1.45588e+08	2.54407e+07	2.35441e+08	63.724	3794.21	5.99	11.89	0.000750977	1.95844e-05
Ala-Tyr(Alanyltyrosine)	C12 H16 N2 O4	252.111	8.288			72908.4	71830.2	55959.1	1.00212e+06	1.24319e+06	978210	3.21076e+07	2.5389e+07	3.59749e+07	13.951	446.992	3.8	8.8	1.42934e-06	5.54923e-09
Aldosterone18-glucuronide	C27 H36 O11	536.225	13.366			48767.1	51012.8	47613.2	1.75947e+08	1.59236e+08	1.36012e+08	2.87455e+08	2.71938e+08	2.79886e+08	3265.24	5739.23	11.67	12.49	6.41709e-14	6.41709e-14
aleplasinin	C28 H27 N O3	425.198	9.743			55786.4	53268.6	51803.6	3.48082e+07	2.99402e+07	2.60044e+07	3.47174e+07	3.93666e+07	3.42274e+07	562.061	651.742	9.13	9.35	1.77636e-13	1.05915e-13
Alitame anhydrous	C14 H25 N3 O4 S	331.156	7.515			170391	170575	161207	454710	290883	324344	1.29182e+07	1.4644e+07	1.42561e+07	1.904	83.667	0.93	6.39	0.00165232	7.27624e-08
ALK	C15 H30 N4 O4	165.113	6.745	69.5		162065	151313	144166	259969	322028	740746	1.50886e+08	1.44022e+08	1.99472e+08	2.128	997.178	1.09	9.96	0.0307316	8.05389e-07
allylcysteine	C6 H11 N O2 S	161.051	11.088			172964	616611	259700	3.24901e+07	5.40429e+06	2.42358e+07	1.56646e+06	1.92838e+07	1.09829e+07	93.322	42.291	6.54	5.4	0.00710072	0.0214041
Allyxycarb	C16 H22 N2 O2	274.168	12.121			1.89971e+06	1.82533e+06	1.84973e+06	4.94493e+08	4.68541e+07	4.28739e+08	1.30294e+08	1.08356e+08	1.47407e+08	231.784	70.44	7.86	6.14	0.000672996	0.00126142
Aloesin	C19 H22 O9	376.11	10.162	84.3		227395	200902	244158	8.14476e+06	8.50067e+06	7.47611e+06	1.77347e+06	163165	157935	35.818	0.718	5.16	-0.48	0.0037971	0.763346
alpha-D-Galactosyl-1_3-beta-D-galactosyl-1_4-N-acetyl-D-glucosamine	C20 H35 N O16	545.193	10.97			185373	265587	237274	4.01968e+07	3.98262e+07	3.42372e+07	1.57468e+08	1.5017e+08	1.46578e+08	167.849	632.896	7.39	9.31	2.14139e-09	2.0979e-11
Alpha-Zearalanol	C18 H26 O5	322.178	12.282			304779	293751	331627	1.4594e+07	1.6165e+07	1.18584e+07	1.02541e+06	3.60854e+06	1.96569e+06	47.884	6.45	5.58	2.69	4.08786e-05	0.00240104
AMADINONE ACETATE	C22 H27 Cl O4	390.161	13.147			30034.8	52997.7	35358.8	1.59555e+06	1.18566e+06	1.40933e+06	8.1947e+06	9.55413e+06	8.71868e+06	39.858	246.577	5.32	7.95	1.3009e-06	1.72918e-07
Amataine	C43 H48 N4 O6	716.358	8.329			18935.3	20177.5	19965	317826	280947	268604	2.79553e+07	1.81913e+07	1.39745e+07	14.072	911.156	3.81	9.83	9.94797e-06	4.74281e-08
Ambrettolide	C16 H28 O2	252.209	12.668			7.23804e+06	6.88699e+06	7.26071e+06	1.7097e+06	2.484e+06	1.66758e+06	1.43896e+08	1.23931e+08	1.53049e+08	0.236	19.88	-2.08	4.31	7.7451e-05	8.18869e-07
Amdinocillin Pivoxil	C21 H33 N3 O5 S	439.214	7.841			28222	29265.6	28983.9	220166	256487	197126	3.22933e+07	3.03802e+07	3.50186e+07	7.596	1114.18	2.93	10.12	4.6809e-07	6.41709e-14
AminoDHQ	C7 H11 N O5	189.064	2.231		90.9	1.48169e+06	1.47332e+06	1.50221e+06	2.19383e+06	1.60188e+06	1.50351e+06	1.07107e+08	1.14329e+08	1.03707e+08	1.081	72.287	0.11	6.18	0.309642	2.16534e-08
Amlodipine	C20 H25 Cl N2 O5	408.147	7.586			82631.1	82720.4	78177.2	2.34044e+06	1.82104e+06	1.99674e+06	1.27977e+07	1.23218e+07	1.38922e+07	24.165	154.877	4.59	7.27	8.41883e-09	9.71667e-13
Amobarbital	C11 H18 N2 O3	226.132	1.842	72.5		5.35178e+06	4.43745e+06	4.79767e+06	2.76714e+07	2.23471e+07	2.25827e+07	4.82431e+06	5.35104e+06	4.99998e+06	4.707	1.042	2.23	0.06	1.80015e-06	0.85242
amquinate	C18 H24 N2 O3	316.178	12.611			74195.5	200633	106068	3.10117e+06	3.03117e+06	2.67906e+06	1.01283e+07	1.06061e+07	1.10001e+07	28.578	99.993	4.84	6.64	2.65609e-05	3.41245e-06
Ancymidol	C15 H16 N2 O2	256.121	11.183	82.8		23534.9	87700.4	65300.3	6.07137e+06	6.76901e+06	6.82798e+06	6.00177e+06	5.61058e+06	6.57872e+06	103.66	91.91	6.7	6.52	1.47935e-05	1.63457e-05
Anhydroicaritin 3-rhamnosyl- (1->2) -rhamnoside	C33 H40 O14	660.243	14.843			6825.59	6765.95	5873.91	4.58117e+06	6.10109e+06	5.19321e+06	74761.2	86718	54518.1	767.551	11.05	9.58	3.47	5.24457e-09	5.07654e-06
Anisole	C7 H8 O	108.058	13.758			60591.7	358486	377256	2.40524e+06	2.59318e+06	2.49925e+06	1.08696e+07	8.86045e+06	7.22069e+06	6.972	24.716	2.8	4.63	0.00571988	0.000682076
Anthranilic acid	C7 H7 N O2	137.048	6.33	97.7	56.8	8.6799e+06	9.74265e+06	7.52732e+06	2.10285e+08	2.55154e+08	2.90575e+08	2.54169e+08	3.14754e+08	3.4206e+08	29.396	36.262	4.88	5.18	5.53623e-07	4.28557e-07
Antiarone K	C22 H26 O7	402.167	13.001			511626	495234	315956	2.39235e+07	2.21613e+07	2.04621e+07	8.51871e+07	8.07249e+07	8.34833e+07	44.749	168.573	5.48	7.4	3.98177e-07	5.55793e-08
anticapsin	C9 H13 N O4	199.085	8.04			2.13135e+06	2.00179e+06	1.93478e+06	4.17911e+07	3.6687e+07	3.5071e+07	2.43337e+07	2.33083e+07	2.25486e+07	18.327	11.644	4.2	3.54	6.20047e-10	8.87322e-09
Apigenin 7- (3"-acetyl-6"-E-p-coumaroylglucoside)	C32 H28 O13	620.154	10.502			395969	258750	394709	4.17802e+08	3.7365e+08	3.29803e+08	3.97634e+08	4.2562e+08	3.97388e+08	946.648	1007.41	9.89	9.98	1.27499e-09	1.03546e-09
a-Pyrrolidinohexanophenone	C16 H23 N O	245.174	1.709	64.3		9.71997e+06	7.91316e+06	6.44152e+06	7.67285e+06	6.88159e+06	5.95227e+06	1.77279e+06	1.13869e+06	2.78252e+06	0.87	0.224	-0.2	-2.16	0.807949	0.0019126
Archangelolide	C29 H40 O10	548.264	7.044			51433.5	48074.8	43073.9	93981.3	155874	103776	4.41031e+07	4.25723e+07	4.2162e+07	2.159	885.542	1.11	9.79	0.00138534	3.11411e-09
Arecoline	C8 H13 N O2	155.095	3.516	89.6		2.73782e+06	2.61889e+06	2.01308e+06	5.04035e+07	5.74074e+07	5.9171e+07	6.62e+07	3.24029e+07	5.34855e+07	21.92	20.423	4.45	4.35	8.51168e-06	1.11664e-05
Arenediol	C6 H8 O2	112.052	8.127			4.48786e+06	1.78531e+06	995132	4.04899e+08	2.73322e+08	2.75275e+08	1.48842e+08	1.99136e+08	2.57458e+08	154.189	111.542	7.27	6.8	3.45884e-05	6.03953e-05
Argininosuccinic acid	C10 H18 N4 O6	290.126	11.261	78.8		2.07511e+07	2.03918e+07	2.15231e+07	2.96046e+07	3.34121e+07	2.91073e+07	6.96022e+06	7.15346e+06	7.35961e+06	1.427	0.345	0.51	-1.54	0.000180496	6.40289e-07
Aspartame	C14 H18 N2 O5	294.121	8.736	69.7		316530	273417	390385	1.74424e+06	1.85012e+06	1.28299e+06	1.04235e+08	9.94851e+07	1.04679e+08	5.511	329.306	2.46	8.36	3.57024e-05	1.27533e-08
aspergillic acid	C12 H20 N2 O2	224.152	8.737			4.51588e+06	4.23808e+06	4.71349e+06	1.35412e+06	1.06233e+06	712339	77766.9	135285	100913	0.235	0.022	-2.09	-5.48	0.000784356	3.43548e-06
asp-leu	C10 H18 N2 O5	246.121	4.281			262807	100617	85655.1	797646	743381	584143	3.38347e+08	3.14426e+08	3.10459e+08	7.388	3124.99	2.89	11.61	0.00318523	6.93378e-07
Atagabalin	C10 H19 N O2	185.142	9.885			1.8491e+06	1.53892e+06	1.73659e+06	7.24626e+06	6.25038e+06	5.27654e+06	2.89035e+06	2.60572e+06	3.75106e+06	3.599	1.664	1.85	0.73	0.000112259	0.00802988
Azelaicacid	C9 H16 O4	188.105	8.102			803456	312365	641217	5.88015e+08	3.40709e+08	3.6116e+08	3.18333e+08	2.63394e+08	3.33875e+08	563.242	496.451	9.14	8.96	1.03441e-06	1.26816e-06
Bacimethrin	C6 H9 N3 O2	155.07	1.641	67.7		523486	795124	567576	4.12451e+08	5.03194e+08	3.99555e+08	3.78167e+08	2.97995e+08	3.65845e+08	726.688	644.575	9.51	9.33	5.69518e-09	9.07141e-09
Bartericin C	C25 H28 O5	408.194	15.467			10893.2	54254	73361.6	1.20705e+06	26524.5	1.30621e+06	243179	6.56647e+06	3.26923e+06	22.248	60.258	4.48	5.91	0.309579	0.0740763
Bendazac	C16 H14 N2 O3	282.1	11.031			21130	23267.8	21150	5.4289e+06	4.89174e+06	5.56426e+06	3.1002e+06	3.66402e+06	3.20951e+06	256.686	151.75	8	7.25	6.43929e-14	7.14984e-14
Benzaldehyde	C7 H6 O	106.042	6.82			1.13759e+06	515435	969706	8.51732e+06	7.65902e+06	5.14337e+06	1.69879e+08	9.38267e+07	1.97479e+08	7.898	175.186	2.98	7.45	0.000938038	5.38345e-06
Benznidazole	C12 H12 N4 O3	260.091	12.486			2.28167e+07	3.20466e+07	2.19122e+07	1.54737e+08	1.78815e+08	1.44591e+08	3.61616e+07	2.33431e+07	2.69442e+07	6.782	1.181	2.76	0.24	4.92099e-05	0.736965
Benzocaine	C9 H11 N O2	165.079	11.381			256335	886809	740026	4.76571e+06	5.55724e+06	8.45459e+06	7.10046e+07	6.91596e+07	7.29798e+07	7.51	95.949	2.91	6.58	0.00108799	1.98304e-05
Benzothiazole	C7 H5 N S	135.014	12.167	99.1		6.07803e+06	3.14158e+08	5.77801e+07	2.68037e+09	1.2556e+07	1.54482e+09	2.91688e+08	3.33162e+09	9.90622e+08	26.736	17.145	4.74	4.1	0.516836	0.277233
benzyl 4-{[(1,3-benzodioxol-5-ylmethyl)amino]carbonyl}tetrahydro-1(2H)-pyridinecarboxylate	C22 H24 N2 O5	418.156	13.542	65.6		25598.6	24774.8	22700.8	5.91091e+07	6.01305e+07	5.00634e+07	1.93823e+08	1.79994e+08	1.92993e+08	2385.85	7789.87	11.22	12.93	6.41709e-14	6.41709e-14
Benzyl butyl phthalate	C19 H20 O4	312.136	14.613	93.3		5.14413e+06	4.4686e+06	5.27656e+06	4.1158e+06	3.50509e+06	3.54225e+06	4.07373e+06	4.9595e+06	4.53977e+06	0.689	0.883	-0.54	-0.18	0.020837	0.479871
Benzyl(2R_3S)-2-methyl-3-hydroxybutanoate	C12 H16 O3	208.11	11.968			466319	1.39018e+06	327549	1.95071e+07	3.23993e+06	2.81332e+06	1.29749e+07	1.98973e+07	2.54631e+07	6.948	42.669	2.8	5.42	0.0297299	0.00409805
beta-D-Fructofuranosyl 3-O-isobutyryl-4-O-(3-methylbutanoyl)-alpha-D-glucopyranoside	C21 H36 O13	496.217	8.434			26568.2	26373.2	26955.5	375796	700866	556482	6.93068e+07	7.08353e+07	7.39141e+07	20.945	2666.17	4.39	11.38	2.34191e-06	1.79714e-09
Betaine	C5 H11 N O2	117.079	1.263	97.1		2.64468e+07	3.71283e+07	2.29465e+07	4.58189e+07	8.16462e+07	3.72589e+07	2.20857e+07	7.97689e+06	7.9518e+06	1.732	0.302	0.79	-1.73	0.279434	0.0905385
beta-Ionone	C13 H20 O	192.151	12.978			1.49427e+06	1.74837e+06	1.57485e+06	6.62338e+06	5.65744e+06	3.46678e+06	1.11581e+08	8.41515e+07	9.98735e+07	3.592	63.418	1.84	5.99	0.00152127	1.14515e-06
Betamethasone dipropionate	C28 H37 F O7	504.255	6.721			72882	72143.8	67181	112969	136713	217468	5.80748e+07	6.34443e+07	1.1509e+08	1.895	879.415	0.92	9.78	0.0446286	4.19832e-07
Betanechol	C7 H16 N2 O2	160.121	1.863			770363	200339	465788	352450	372064	188928	6.46231e+07	5.2934e+07	7.2534e+07	0.757	138.739	-0.4	7.12	0.632355	2.61587e-05
Binapacryl	C15 H18 N2 O6	322.117	15.285			4236.39	55273.6	12265	1.76803e+06	7687.13	2.30582e+06	455384	6.00073e+06	3.83125e+06	144.152	312.372	7.17	8.29	0.25972	0.0645196
Biocytin	C16 H28 N4 O4 S	372.183	7.933	93.3		3.91199e+06	4.17414e+06	4.82572e+06	75549.8	81172.5	46540	9.09311e+06	4.06355e+06	9.26315e+06	0.018	2.178	-5.79	1.12	1.06277e-05	0.240734
Biotin	C10 H16 N2 O3 S	244.088	9.811	96.7		6.20017e+06	6.08015e+06	6.72373e+06	329369	549780	254706	6.69784e+06	6.62818e+06	6.71987e+06	0.053	1.08	-4.23	0.11	1.12927e-05	0.954619
Biotinamide	C10 H17 N3 O2 S	243.104	1.226			171721	88512.9	117295	1.13747e+07	1.00476e+07	9.7345e+06	3.91828e+07	3.01325e+07	4.72508e+07	85.661	334.054	6.42	8.38	1.20461e-06	3.92721e-07
Bis(3-aminopropyl)amine	C6 H17 N3	131.142	1.119			9.01447e+07	7.75325e+07	8.15776e+07	1.2265e+07	1.44862e+07	1.03323e+07	235893	178438	177599	0.15	0.002	-2.73	-8.84	7.49037e-06	2.26372e-09
Bis(4-ethylbenzylidene)sorbitol	C24 H30 O6	414.204	13.604	98.7		1.54067e+07	1.13826e+07	1.44989e+07	4.61886e+06	5.40554e+06	6.73583e+06	2.62319e+06	2.51861e+06	2.00235e+06	0.373	0.174	-1.42	-2.53	0.00133243	3.24766e-05
Bis(methylbenzylidene)sorbitol	C22 H26 O6	386.173	13.178	99.9		7.10628e+07	7.71856e+07	7.21527e+07	5.7273e+08	5.71887e+08	5.25595e+08	3.60154e+08	3.49518e+08	3.57759e+08	7.926	4.958	2.99	2.31	6.05855e-11	4.82327e-09
BIS(METHYLTHIO)GLIOTOXIN	C15 H20 N2 O4 S2	356.086	13.133			28762.7	50752.9	33861.1	158631	131210	132756	6.55642e+06	6.83228e+06	8.57386e+06	3.921	201.774	1.97	7.66	0.000408302	2.30442e-07
Boldenone	C19 H26 O2	286.193	12.726			92246.6	273481	290776	2.04522e+06	1.6174e+06	1.77518e+06	2.02005e+07	1.53354e+07	2.02143e+07	6.491	73.865	2.7	6.21	0.00103584	1.78323e-05
Botrydial	C17 H26 O5	310.178	13.398			2.17985e+06	2.01535e+06	1.95415e+06	7.45433e+06	6.37803e+06	5.77839e+06	2.14117e+06	2.48713e+06	2.63381e+06	3.165	1.234	1.66	0.3	2.1117e-05	0.200769
boxidine	C19 H20 F3 N O	335.151	2.877			189082	245555	173455	1.50496e+06	1.44572e+06	1.9334e+06	6.13225e+07	6.98746e+06	4.8072e+07	7.959	254.24	2.99	7.99	0.0250524	0.000334991
Brivaracetam	C11 H20 N2 O2	212.153	11.118			6.21472e+06	4.83141e+06	6.77565e+06	453955	313333	364556	546330	105919	248520	0.059	0.04	-4.09	-4.64	0.00120036	0.000548711
Broussonin C	C20 H24 O3	312.172	12.821			95138.3	120124	55636.2	2.2951e+06	3.3288e+06	1.85878e+06	1.08364e+07	1.07972e+07	1.08462e+07	24.124	113.902	4.59	6.83	1.72669e-05	1.89346e-06
bumetrizole	C17 H18 Cl N3 O	315.114	8.296			40305	238662	210078	8.3291e+06	1.03081e+07	1.30614e+07	2.84962e+08	2.17529e+08	3.20029e+08	49.068	1356.46	5.62	10.41	0.000254937	1.00349e-05
butoctamide	C16 H29 N O5	315.204	8.502			381017	514304	269213	4.76565e+08	4.38926e+08	3.76441e+08	1.71259e+08	1.70581e+08	1.72304e+08	1151.98	449.479	10.17	8.81	2.37068e-08	8.6083e-08
Butyl isothiocyanate	C5 H9 N S	115.046	14.012			164487	618454	216513	338738	151335	260909	256222	1.20135e+07	1.37414e+06	1.205	6.347	0.27	2.67	0.984499	0.254995
Butyryl fentanyl-d5	C23 H25 [2]H5 N2 O	355.272	13.352	71.2		404871	434425	282960	398978	173486	331307	2.19993e+07	1.99082e+07	2.13327e+07	0.818	52.69	-0.29	5.72	0.546499	5.48343e-06
Calotropin	C29 H40 O9	532.269	8.673			29933.1	28464.7	28532.3	83355	82218.2	65984.4	6.52398e+07	6.11149e+07	7.06535e+07	2.882	2286.52	1.53	11.16	2.45854e-05	6.41709e-14
Cannabinol	C21 H26 O2	310.189	9.013	91.1		60867.3	54385.9	55339.1	694641	790251	588764	2.63205e+07	2.59237e+07	2.80645e+07	12.552	475.623	3.65	8.89	2.60606e-07	1.90736e-13
Canrenone	C22 H28 O3	340.203	14.152			18883	18914	19754.2	163298	295121	235401	6.1039e+06	4.71785e+06	4.83975e+06	12.446	255.882	3.64	8	9.86122e-06	1.25333e-07
Capecitabine	C15 H22 F N3 O6	359.148	9.584			43757.7	44032.7	42206	2.68415e+06	2.0306e+06	2.35742e+06	6.68753e+07	5.61413e+07	7.02493e+07	53.874	1528.31	5.75	10.58	1.19479e-08	7.81597e-14
Caprolactam	C6 H11 N O	113.084	9.353	95.5		1.93219e+07	6.28371e+07	1.53766e+07	4.55479e+08	1.61378e+07	1.26794e+08	2.0519e+07	5.0809e+08	4.95914e+07	6.562	2.567	2.71	1.36	0.540707	0.633758
capuride	C9 H18 N2 O2	186.137	8.501			1.60939e+08	1.52412e+08	1.55368e+08	2.79076e+08	2.44151e+08	1.98576e+08	1.21094e+07	1.23777e+07	1.21025e+07	1.571	0.078	0.65	-3.68	0.00510397	3.11044e-07
Carbetamide	C12 H16 N2 O3	236.116	10.208			122257	47074.2	74478.9	215024	498148	308971	9.71255e+06	8.03996e+06	7.80487e+06	4.148	107.949	2.05	6.75	0.00757597	1.09957e-05
Carnosol	C20 H26 O4	330.183	12.153			694257	703460	859835	4.86376e+06	5.06047e+06	4.58215e+06	1.6616e+07	1.65356e+07	1.76532e+07	6.914	23.62	2.79	4.56	4.21449e-07	5.27412e-09
caroxazone	C10 H10 N2 O3	206.069	8.293			29133.8	38294.1	100442	6.32723e+06	7.33358e+06	7.03955e+06	943320	1.84618e+06	959292	183.829	25.051	7.52	4.65	2.12894e-05	0.000265395
Carteolol	C16 H24 N2 O3	292.178	10.869			118503	96278.5	95654.6	1.76971e+09	1.66494e+09	1.28464e+09	5.98671e+08	6.14349e+08	4.43866e+08	17292.9	6218.11	14.08	12.6	1.2137e-12	2.51059e-11
Carvedilol	C24 H26 N2 O4	406.188	3.9			171369	171291	156959	366321	512335	1.70818e+06	1.28832e+08	6.70558e+07	8.63203e+07	2.991	503.939	1.58	8.98	0.0324048	1.19245e-05
Catechol;1_2-Dihydroxybenzene	C6 H6 O2	110.037	8.123			2.53269e+06	4.00191e+06	3.36788e+06	3.40914e+08	1.5459e+08	2.37783e+08	1.21305e+08	1.32829e+08	1.97727e+08	70.603	39.44	6.14	5.3	5.67984e-06	1.15005e-05
Catheduline E2	C38 H40 N2 O11	700.262	9.15			126363	112907	114886	3.29644e+07	1.93935e+07	2.02627e+07	5.97424e+07	6.36367e+07	7.82566e+07	176.372	553.91	7.46	9.11	1.86599e-07	4.55543e-08
CAY10401	C24 H34 N2 O2	382.269	11.519	83		5.41909e+06	5.33567e+06	5.97614e+06	55768.4	55107.2	48245	754587	1.24706e+06	2.00327e+06	0.01	0.23	-6.62	-2.12	2.45255e-06	0.0016568
Cevimeline	C10 H17 N O S	199.103	12.713			25489.7	26289.7	24539.6	1.62384e+06	1.29894e+06	1.40726e+06	5.84136e+07	5.41823e+07	7.01228e+07	55.209	2291.66	5.79	11.16	6.68583e-09	6.43929e-14
Chalconaringenin 2'-xyloside	C20 H20 O9	404.111	9.018			100032	1.73133e+07	1.46997e+07	1.58906e+06	419254	2.67557e+06	135674	181959	637601	0.108	0.012	-3.21	-6.34	0.830609	0.301818
Chamazulene	C14 H16	184.125	13.757			29297.1	55625.4	25825	6.3871e+06	6.96826e+06	6.89504e+06	2.10931e+07	2.05672e+07	2.34517e+07	235.349	719.971	7.88	9.49	6.58973e-07	2.39483e-07
chavicol	C9 H10 O	134.073	11.754			343892	211024	369029	5.7543e+07	6.54825e+07	6.47224e+07	6.34256e+07	6.54919e+07	8.68281e+07	188.206	190.443	7.56	7.57	2.76456e-07	2.3974e-07
Chemotactic peptide	C21 H31 N3 O5 S	437.198	7.532			97869.9	97975.7	92594.6	261929	411693	305228	3.37283e+07	3.24134e+07	3.50448e+07	3.119	344.624	1.64	8.43	8.97321e-05	1.81627e-09
chlorbenzoxamine	C27 H31 Cl N2 O	434.213	8.123			25032.8	59755.6	51664.5	1.22663e+07	2.32052e+07	1.86993e+07	1.57928e+06	2.95476e+06	2.06104e+06	361.938	39.893	8.5	5.32	2.55301e-06	3.46659e-05
Chlorpromazine	C17 H19 Cl N2 S	318.095	12.11			27609.6	27286.1	25413	1.94243e+06	1.56438e+06	2.61517e+06	1.48807e+07	1.38344e+07	1.86221e+07	71.187	545.358	6.15	9.09	3.70703e-07	1.76969e-08
Cinchonine	C19 H22 N2 O	294.174	8.032			136239	196538	169926	1.10819e+06	422806	482700	4.8422e+07	3.75303e+07	4.39317e+07	2.841	258.535	1.51	8.01	0.0067696	1.92779e-06
cis-Zeatinriboside	C15 H21 N5 O5	351.154	8.97			5.81873e+06	6.14817e+06	5.29801e+06	7.76871e+06	7.7752e+06	7.01926e+06	1.74656e+06	1.96539e+06	1.89027e+06	1.335	0.325	0.42	-1.62	0.00562784	1.75491e-06
Citral	C10 H16 O	152.12	11.655	82.7	85	4.57654e+06	3.16759e+06	4.00502e+06	2.22591e+07	2.62762e+07	2.04639e+07	4.31963e+06	3.69939e+06	5.75977e+06	5.558	1.079	2.47	0.11	5.42933e-05	0.590425
Clavulanicacid	C8 H9 N O5	199.049	14.052			18358.8	20381.2	18483.4	2.95886e+06	92615.4	3.29032e+06	107785	8.58993e+06	410437	160.082	22.206	7.32	4.47	0.0742369	0.0958604
cloprednol	C21 H25 Cl O5	392.14	10.183			131419	51076.4	41912.9	1.56183e+07	1.59335e+07	1.362e+07	9.87858e+06	8.3767e+06	9.66998e+06	305.782	189.324	8.26	7.56	3.62732e-06	6.41579e-06
Clozapine	C18 H19 Cl N4	326.13	8.618			83777	83486.5	81199	1.76131e+07	1.50741e+07	1.32114e+07	9.74562e+06	9.74731e+06	8.99445e+06	180.558	116.733	7.5	6.87	1.93534e-12	2.28142e-11
Copalyldiphosphate	C20 H36 O7 P2	450.194	11.187			31825.4	33037.6	31056.7	2.03255e+07	1.50177e+07	1.46592e+07	1.22085e+08	1.16855e+08	1.30168e+08	471.879	3836.07	8.88	11.91	8.37042e-12	6.4837e-14
CoproporphyrinI	C36 H38 N4 O8	654.268	12.423			116641	135874	115739	3.4842e+06	2.0522e+08	2.98954e+06	1.639e+08	1.36219e+06	2.57422e+07	29.871	220.696	4.9	7.79	0.0615606	0.0477425
Creatinine	C4 H7 N3 O	113.059	1.273	60.9		8.09866e+06	7.551e+06	8.16936e+06	5.43821e+07	5.32737e+07	4.66581e+07	7.16637e+07	1.13897e+08	1.10208e+08	6.578	13.608	2.72	3.77	1.70271e-05	2.85335e-06
Crotamiton	C13 H17 N O	203.134	13.959	85		65376.1	268904	45014.2	1.92191e+07	156776	1.13119e+07	492770	8.67909e+07	1.27092e+06	173.028	19.44	7.43	4.28	0.213011	0.191636
Crotetamide	C12 H22 N2 O2	226.168	7.211	85		247603	196940	197926	2.003e+08	1.64401e+08	1.87691e+08	7.25995e+06	7.53174e+06	7.39403e+06	948.29	37.358	9.89	5.22	6.90559e-14	1.4101e-08
Crotonic acid	C4 H6 O2	86.0368	2.445	76.1		3.25521e+07	6.70527e+07	3.96285e+07	3.2069e+07	1.98022e+07	1.1772e+07	7.23546e+07	4.27106e+07	4.48551e+07	0.5	1.132	-1	0.18	0.100725	0.881496
Cxa-10	C18 H33 N O4	327.24	13.727			421013	511624	436264	699954	827981	694017	1.2242e+07	8.83365e+06	1.11864e+07	1.604	25.641	0.68	4.68	0.00842811	3.61945e-07
CY9070000	C10 H14	134.109	12.573			1.66415e+06	1.75286e+06	601648	4.00636e+06	1.34716e+06	5.29952e+06	4.68677e+07	3.2873e+07	2.98648e+07	2.407	19.754	1.27	4.3	0.18537	0.000761034
Cyanohydroxy butene	C5 H7 N O	97.0529	2.947			3.39629e+07	2.87673e+07	2.34441e+07	7.19115e+06	8.97925e+06	6.6342e+06	1.63384e+07	4.98353e+06	3.478e+06	0.25	0.173	-2	-2.53	0.0364211	0.0242087
CYCLO(-SER-TYR)	C12 H14 N2 O4	250.095	9.521			120375	47245.4	84973.3	939868	721862	693172	5.79503e+07	5.13171e+07	6.1212e+07	8.495	681.982	3.09	9.41	0.00018398	5.75497e-07
Cyclopropyl fentanyl-d5	C23 H23 [2]H5 N2 O	353.256	13.975	71.1		108997	25391.9	91312.3	92387.7	184862	209737	8.64181e+06	6.92757e+06	8.16989e+06	2.025	89.472	1.02	6.48	0.182158	7.58866e-05
cyometrinil	C10 H7 N3 O	185.058	1.961			42107.6	39384.1	41448.4	2.79492e+07	4.48608e+07	3.49784e+07	2.22507e+07	1.34601e+07	2.00529e+07	843.904	483.805	9.72	8.92	4.94766e-08	1.16115e-07
Cypridinaluciferin	C22 H27 N7 O	405.226	11.469			1.11387e+06	902765	647151	1.67732e+08	1.51704e+08	1.44992e+08	1.53183e+06	1.28272e+06	1.50126e+06	168.043	1.663	7.39	0.73	1.05388e-07	0.027585
Cyprodenate	C13 H25 N O2	227.188	12.885			1.34392e+07	1.43007e+07	1.56425e+07	3.70334e+07	2.71576e+07	2.66642e+07	2.18031e+07	7.10169e+07	1.91278e+07	1.899	1.525	0.93	0.61	0.17791	0.157947
cys-met	C8 H16 N2 O3 S2	252.06	8.247			50293.3	82231.9	58631.6	4.68716e+06	4.38508e+06	3.73306e+06	1.6573e+08	1.49422e+08	1.58105e+08	74.79	2696.59	6.22	11.4	2.75973e-07	2.72917e-10
Cytidine	C9 H13 N3 O5	243.085	1.309	99.2		2.47367e+06	1.86307e+06	1.69307e+06	8.47901e+07	5.40619e+07	5.03981e+07	4.38839e+07	4.68428e+07	3.40991e+07	29.018	23.555	4.86	4.56	3.09207e-06	6.54788e-06
Cytosine	C4 H5 N3 O	111.043	1.223	99.2	69.4	1.37727e+07	1.22492e+07	2.49329e+07	1.41194e+08	1.39134e+08	1.14022e+08	8.536e+07	4.74968e+07	5.63031e+07	10.102	4.088	3.34	2.03	0.000280657	0.00320337
D-(+)-Proline	C5 H9 N O2	115.063	10.017	94.8	69.7	1.33387e+06	1.45529e+06	1.47247e+06	1.08415e+07	1.01646e+07	7.88642e+06	1.0302e+07	1.06717e+07	1.65829e+07	6.985	7.333	2.8	2.87	3.62636e-05	1.75723e-05
D-2-Amino-hexano-6-lactam	C6 H12 N2 O	128.095	8.629			637372	877841	527725	6.87082e+06	4.4122e+06	4.33306e+06	2.48705e+06	3.20466e+06	4.27993e+06	6.922	5.028	2.79	2.33	0.00019647	0.000786559
DA9185000	C12 H10 O S	202.045	1.272			2.79284e+06	3.40713e+06	3.67632e+06	3.78248e+07	2.5389e+07	2.46464e+07	2.47369e+07	1.94261e+07	2.754e+07	7.452	7.26	2.9	2.86	2.07501e-05	3.609e-05
dacisteine	C7 H11 N O4 S	205.041	9.399			33291.5	42294.9	33386.5	2.24944e+06	2.03936e+06	2.31188e+06	9.44932e+06	1.16608e+07	1.27986e+07	67.376	349.267	6.07	8.45	5.04132e-08	7.00131e-10
Daminozide	C6 H12 N2 O3	160.085	1.2			1.21823e+06	613522	3.76853e+06	3.99616e+06	2.92927e+06	2.07637e+06	3.45575e+07	3.32002e+07	3.51668e+07	2.405	28.367	1.27	4.83	0.329371	0.00107463
D-Apiitol	C5 H12 O4	136.074	1.522			1.71857e+06	4.68586e+07	2.55136e+07	1.73029e+06	1.24562e+06	1.30607e+06	1.24208e+06	620331	662064	0.051	0.026	-4.29	-5.27	0.0926313	0.0403519
Decanamide	C10 H21 N O	171.162	13.247	89.9		5.15028e+06	5.27083e+06	4.60101e+06	7.13823e+06	7.37207e+06	1.05994e+07	1.64744e+07	1.76343e+07	1.58282e+07	1.431	3.199	0.52	1.68	0.0102488	9.54629e-05
Decanoicacid	C10 H20 O2	172.146	11.867			801999	499288	346650	367946	379252	220503	1.84373e+07	1.54038e+07	1.54615e+07	0.737	30.967	-0.44	4.95	0.190013	2.16519e-05
DEET	C12 H17 N O	191.131	12.947	90.5		3.84065e+06	3.98468e+06	4.35196e+06	9.08028e+06	9.96441e+06	1.35677e+07	1.51298e+07	1.51097e+07	1.59015e+07	2.501	3.797	1.32	1.92	0.000216182	3.51125e-05
Dehydrospermidine	C7 H17 N3	143.142	1.316			4.73548e+06	6.06915e+06	8.77565e+06	674576	66421.8	331955	162329	67594.6	93882.4	0.055	0.015	-4.19	-6.01	0.00450063	0.00128267
Demycosaminyl-candicidin III	C53 H73 N O15	963.494	12.994			67198.6	70790.5	65222.2	1.19564e+07	1.00633e+07	8.97231e+06	3.62777e+07	3.20057e+07	3.30115e+07	149.755	491.252	7.23	8.94	3.39557e-11	1.38112e-13
Desmedipham	C16 H16 N2 O4	300.111	11.066			110247	96632.1	118707	6.18294e+07	7.14161e+07	4.83795e+07	3.77715e+07	4.21088e+07	3.49541e+07	560.828	342.609	9.13	8.42	8.14244e-10	2.63548e-09
Desmethylclozapine	C17 H17 Cl N4	312.114	7.65			338889	151555	186802	3.11025e+07	1.00169e+08	3.45113e+07	4.47543e+07	4.60018e+07	4.31068e+07	184.748	239.581	7.53	7.9	1.39207e-05	1.49706e-05
Desthiobiotin	C10 H18 N2 O3	214.132	10.64	99.4	85	2.3156e+07	2.2352e+07	2.4257e+07	408112	197440	263761	1.17298e+07	1.18383e+07	1.20319e+07	0.011	0.511	-6.46	-0.97	7.8314e-07	0.0192596
Dethiobiotin	C10 H18 N2 O3	214.132	8.264			106767	348007	106118	2.17138e+08	1.79358e+08	1.59483e+08	1.1839e+07	1.04998e+07	1.76622e+07	1679.9	110.887	10.71	6.79	2.39129e-06	4.07742e-05
Diethanolamine	C4 H11 N O2	73.0528	1.38	90.1	77.1	1.18892e+08	2.69514e+08	2.41457e+08	2.06542e+08	1.88965e+08	1.68295e+08	8.22688e+07	6.13465e+07	5.69534e+07	0.783	0.254	-0.35	-1.98	0.970512	0.00795358
Diethyl phthalate	C12 H14 O4	222.089	13.382	77.7		485536	430195	547378	1.47429e+06	1.9282e+06	1.67257e+06	1.89184e+07	1.89998e+07	1.88171e+07	3.445	38.964	1.78	5.28	1.56325e-05	2.48342e-08
Diflucortolone	C22 H28 F2 O4	394.195	4.675			178230	224731	170475	7.22652e+07	1.63566e+06	2.67378e+06	2.3398e+08	1.88432e+08	1.4139e+08	15.002	1057.24	3.91	10.05	0.0248995	0.00102403
Diflunisal	C13 H8 F2 O3	250.044	10.969			56246.9	59610.3	53553.5	5.18284e+07	5.08516e+07	4.75284e+07	324344	313672	271216	904.078	5.577	9.82	2.48	6.41709e-14	3.68904e-07
dihomomethionine	C7 H15 N O2 S	177.082	6.973			131253	171973	131062	7.63511e+07	8.9188e+07	7.00868e+07	1.62914e+06	1.69419e+06	1.61474e+06	581.708	12.412	9.18	3.63	1.77374e-11	7.43395e-07
Dihydroaceanthrylene	C16 H12	204.093	8.047			282561	270671	811645	9.3527e+06	7.70519e+06	6.59037e+06	2.66449e+06	1.17243e+06	1.24468e+06	27.269	4.405	4.77	2.14	0.000503763	0.0236704
Dihydroactinidiolide	C11 H16 O2	180.115	12.96		75.2	1.687e+07	1.88282e+07	1.85285e+07	6.46924e+07	6.95204e+07	8.15569e+07	2.45598e+08	3.4636e+08	3.03664e+08	3.752	16.389	1.91	4.03	2.643e-05	6.02131e-07
Dihydrolipoamide	C8 H17 N O S2	207.076	7.973			27257	51173.4	58656.2	1.04344e+07	1.06547e+07	8.67836e+06	8.66847e+07	8.88448e+07	9.61985e+07	203.903	1736.15	7.67	10.76	6.25597e-07	8.07565e-08
Dihydropteroic acid	C14 H14 N6 O3	314.111	8.262			188997	311908	237067	7.02532e+07	9.88465e+07	1.07818e+08	1.88372e+09	1.47361e+09	2.35828e+09	416.956	7945.93	8.7	12.96	3.39863e-07	1.14017e-08
dihydropyranone	C5 H6 O2	98.0369	8.123			1.76313e+06	1.78756e+06	1.53609e+06	6.34785e+08	3.14133e+08	4.00872e+08	2.20355e+08	2.9028e+08	3.62079e+08	227.364	164.64	7.83	7.36	6.69256e-07	9.21852e-07
Dihydrothymine	C5 H8 N2 O2	128.059	1.167			736559	847319	233378	3.64205e+06	2.5712e+06	1.85724e+06	1.61608e+07	1.2933e+07	1.31187e+07	3.491	17.811	1.8	4.15	0.0125569	0.000298794
Dimepiperate	C15 H21 N O S	263.135	8.841			1.08612e+07	1.03616e+07	9.82223e+06	9.72997e+07	8.90013e+07	7.80388e+07	3.69098e+08	3.68431e+08	3.77836e+08	8.59	35.622	3.1	5.15	9.8338e-08	9.76992e-11
Dimethoxybenzidine	C14 H16 N2 O2	244.121	8.728			283669	196820	148075	1.31645e+07	1.36301e+07	1.23593e+07	1.25522e+07	1.53498e+07	1.29618e+07	66.886	65.856	6.06	6.04	7.89992e-07	7.59734e-07
Dimethyl octanediimidate	C10 H20 N2 O2	200.153	9.097			7.91404e+06	8.10925e+06	8.10298e+06	1.00241e+07	9.89028e+06	9.27847e+06	441905	310145	323379	1.221	0.04	0.29	-4.65	0.184936	2.01765e-07
Dimethyl phosphate	C2 H7 O4 P	126.008	1.463	99.7		6.42298e+06	5.48039e+06	5.31049e+06	1.13121e+09	1.53696e+09	9.05321e+08	2.15778e+06	1.78147e+06	2.44371e+06	206.411	0.394	7.69	-1.34	1.60903e-07	0.00155501
Dinoseb	C10 H12 N2 O5	240.075	7.495			36453	41089	33659.9	5.44319e+06	9.62918e+06	9.39446e+06	2.27605e+07	1.08495e+07	2.19535e+07	257.714	602.241	8.01	9.23	1.73722e-06	9.5126e-07
Dinotefuran-metabolite-UF	C7 H14 N2 O2	158.106	3.499			1.01872e+08	1.00337e+08	8.88437e+07	2.00101e+08	1.73532e+08	1.54015e+08	5.70378e+06	5.75793e+06	4.53369e+06	1.729	0.057	0.79	-4.14	0.00199893	3.50396e-07
Dipropylene glycol dimethyl ether	C8 H18 O3	162.126	11.525	82.2		3.66158e+06	8.267e+06	8.26016e+06	9.51671e+06	8.64588e+06	1.0325e+07	8.66142e+07	1.35249e+08	1.34214e+08	1.152	16.248	0.2	4.02	0.317635	6.70815e-05
Disperse red 17	C17 H20 N4 O4	344.144	10.366	96.1		22801.1	27843	21256.9	1.08707e+07	1.06526e+07	8.6576e+06	64327.5	68441.9	67483.8	467.196	2.96	8.87	1.57	1.6088e-11	6.61607e-05
Disperse yellow 9	C12 H10 N4 O4	274.069	12.944	79		21955.7	23287.2	21700.1	2.25741e+07	2.33719e+07	1.92967e+07	2.29042e+08	1.63881e+08	1.92628e+08	1028.16	8773.48	10.01	13.1	1.64246e-12	6.41709e-14
DL-Tryptophan	C11 H12 N2 O2	204.093	7.747	78.7	68	7.7264e+07	7.33664e+07	7.48256e+07	8.58121e+07	8.13045e+07	7.16368e+07	2.10267e+06	2.391e+06	1.68853e+06	1.087	0.028	0.12	-5.15	0.836074	7.67166e-08
D-Mannitol1-phosphate	C6 H15 O9 P	262.045	6.641			57144.8	53694.4	48165.4	1.00436e+07	9.54319e+06	7.84173e+06	1.18061e+07	1.32798e+07	1.15607e+07	177.732	219.876	7.47	7.78	7.06928e-11	1.97355e-11
DMST	C9 H14 N2 O2 S	214.078	8.244			152892	133111	92975	4.93584e+07	4.13835e+07	3.60919e+07	3.0579e+07	2.75031e+07	3.08263e+07	310.894	229.725	8.28	7.84	4.87927e-08	8.30363e-08
DMU	C3 H8 N2 O	88.0637	2.078			8.84438e+07	1.48373e+08	8.6228e+07	4.49882e+07	3.66996e+07	3.36226e+07	2.06036e+07	2.18589e+07	1.91061e+07	0.415	0.233	-1.27	-2.1	0.00207884	0.000148441
D-Pipecolicacid	C6 H11 N O2	129.079	11.531			199476	789199	483035	2.36476e+06	568335	2.6351e+06	1.39961e+07	7.94605e+06	1.54689e+07	4.896	28.975	2.29	4.86	0.125271	0.00213106
D-Saccharicacid	C6 H10 O8	210.038	11.024			31638.6	22496.1	29413.3	78909.5	112160	67806.7	1.07796e+07	8.27955e+06	5.30548e+06	2.683	281.49	1.42	8.14	0.00600977	8.37555e-07
D-Tyrosyl-L-alloisoleucyl-D-leucine	C21 H33 N3 O5	407.242	10.492			117730	94686	117558	6.4296e+06	5.8761e+06	4.83872e+06	1.91062e+07	1.78778e+07	1.82027e+07	49.985	154.839	5.64	7.27	2.5355e-08	7.37277e-10
Ecgonine	C9 H15 N O3	185.105	5.553	94.5		2.38172e+06	2.45872e+06	2.8602e+06	1.56822e+08	2.96487e+08	1.00208e+08	9.75581e+07	9.4474e+06	1.89064e+07	63.782	7.69	6	2.94	0.00129434	0.0229909
Ecgonine methyl ester	C10 H17 N O3	199.121	24.107	85.8		489021	186527	274891	1.70897e+06	1.16731e+06	6.59379e+06	2.38687e+06	1.13446e+06	964138	6.217	4.127	2.64	2.05	0.0189516	0.0627683
Ecgoninemethylester	C10 H17 N O3	199.121	1.812			815712	405259	299673	1.16874e+07	1.76021e+07	1.23124e+07	1.02949e+06	553639	2.30765e+06	30.382	2.54	4.93	1.35	0.000535607	0.190015
Echothiophate	C9 H23 N O3 P S	256.113	12.501			121842	122672	78066.6	981053	1.56593e+06	1.02339e+06	9.85297e+06	6.79495e+06	9.12163e+06	8.399	74.865	3.07	6.23	4.40127e-05	1.34016e-06
Eglumetad	C8 H11 N O4	185.069	7.647			2.2059e+06	386162	364953	8.11507e+06	3.9458e+07	2.42245e+08	1.4828e+07	8.27068e+06	8.17925e+06	102.18	21.418	6.67	4.42	0.0112312	0.0665051
Egualen	C15 H18 O3 S	278.097	13.533			36844	32319.7	49824.4	1.98221e+08	1.98898e+08	1.6881e+08	3.48748e+07	3.3145e+07	3.41499e+07	5380	926.879	12.39	9.86	1.04472e-12	2.39043e-10
EJ4025000	C8 H18 N2 O	158.142	1.218			778407	458396	949316	2.10739e+07	2.22745e+07	1.75716e+07	4.14177e+07	4.3007e+07	3.90571e+07	27.073	53.208	4.76	5.73	4.44313e-06	1.56302e-06
Emivirine	C17 H22 N2 O3	302.163	11.506			24656.9	23841.2	24021.6	2.4434e+06	2.42639e+06	2.13375e+06	2.62896e+07	2.56366e+07	2.6811e+07	101.008	1094.41	6.66	10.1	6.41709e-14	6.41709e-14
Enpromate	C22 H23 N O2	333.172	8.882			34097.5	33994	33442.9	170686	222574	151569	1.78172e+08	1.74824e+08	2.09023e+08	5.021	5241.27	2.33	12.36	8.67841e-06	8.68194e-14
Epinephrine	C9 H13 N O3	183.09	9.215	76.9		1.30403e+06	1.4698e+06	1.62968e+06	3.78576e+07	4.62657e+07	2.52597e+07	4.00529e+07	4.09444e+07	4.19995e+07	25.757	27.857	4.69	4.8	2.01427e-06	1.61497e-06
Epitestosterone	C19 H28 O2	288.208	12.501			64885.1	147550	77302.6	633230	250699	148456	1.85002e+07	1.5091e+07	1.51722e+07	3.243	196.27	1.7	7.62	0.0660389	3.45719e-05
epsilon-(gamma-Glutamyl)-lysine	C11 H21 N3 O5	275.148	2.005			121763	117808	87224.2	1.29173e+06	1.23836e+06	1.03745e+06	2.09654e+07	2.1333e+07	1.58543e+07	10.512	177.963	3.39	7.48	3.56056e-06	4.93867e-08
Eptapirone	C16 H23 N7 O2	345.19	7.306			37416.4	37701.2	35913.5	5.58185e+06	4.81802e+06	4.35502e+06	1.71117e+07	1.88037e+07	1.91436e+07	128.768	502.553	7.01	8.97	1.4142e-12	6.43929e-14
EPTC	C9 H19 N O S	189.119	13.212			39389.7	864442	590119	9.9806e+07	236752	9.6468e+06	3.93145e+06	6.72506e+07	5.58035e+06	16.347	9.456	4.03	3.24	0.26921	0.17459
Ergothioneine;Thiolhistidine-betaine	C9 H15 N3 O2 S	229.088	7.833			30732.3	31868.7	31562	82574.8	496788	476464	1.37026e+07	9.17124e+06	1.30344e+07	15.096	412.978	3.92	8.69	0.0113844	4.99511e-05
Erucamide	C22 H43 N O	337.334	17.236	88.9		1.05433e+06	1.36278e+06	1.46089e+06	1.41335e+07	1.60091e+07	2.05564e+07	2.22405e+07	2.06584e+07	2.3906e+07	11.747	16.32	3.55	4.03	2.09313e-06	1.27446e-06
Erybraedin E	C22 H20 O4	348.136	15.135			5253.64	5.29312e+06	4.11361e+06	2.6186e+06	16841.2	3.0569e+06	487320	1.15348e+07	9.16876e+06	0.637	2.229	-0.65	1.16	0.999727	0.701045
erythro-3-Hydroxy-L-aspartate	C4 H7 N O5	149.033	9.949			66516.3	83449.2	64007.4	1.77839e+06	1.85696e+06	1.67206e+06	7.68475e+06	7.24566e+06	7.95286e+06	26.736	115.532	4.74	6.85	2.70509e-08	9.30429e-11
Estazolam	C16 H11 Cl N4	294.066	6.712			97854.2	96863.1	83922	1.98995e+06	1.90078e+06	1.61673e+06	3.57284e+07	3.42199e+07	3.39838e+07	19.623	353.282	4.29	8.46	1.64659e-08	6.57252e-14
estriol succinate	C26 H32 O9	488.205	11.607			25226.9	1.72092e+06	6.55373e+06	311556	135483	512960	158236	204742	208978	0.181	0.119	-2.47	-3.07	0.819877	0.667861
Estrone	C18 H22 O2	292.142	8.564	73.7		750270	764188	614021	2.24271e+07	2.18131e+07	1.8582e+07	1.04911e+08	8.72327e+07	9.49772e+07	29.074	126.591	4.86	6.98	6.08109e-08	5.31332e-10
Eterobarb	C16 H20 N2 O5	320.137	11.182			594065	1.17056e+06	618066	6.05993e+08	5.88169e+08	5.34786e+08	6.73941e+08	5.93331e+08	5.80543e+08	951.628	959.979	9.89	9.91	1.28829e-07	1.19857e-07
ethenocytosine	C6 H5 N3 O	135.044	12.157			114217	592600	197538	7.23006e+06	89076.3	5.6531e+06	652167	1.27161e+07	4.0558e+06	28.618	20.532	4.84	4.36	0.436744	0.235648
Ethephon	C2 H6 Cl O3 P	143.975	14.333			1.17963e+07	5.69098e+06	7.19837e+06	3.37171e+07	3.23806e+06	4.91828e+07	1.56194e+07	3.20174e+07	2.69629e+07	4.684	3.746	2.23	1.91	0.555083	0.354039
Ethionine	C6 H13 N O2 S	163.067	1.903			336683	170593	230898	1.52568e+07	1.30121e+07	1.05985e+07	2.77114e+07	2.66921e+07	2.3819e+07	56.354	115.601	5.82	6.85	1.63208e-06	8.16269e-07
ethyl 1-methylpyrrolo[1,2-a]pyrazine-7-carboxylate	C11 H12 N2 O2	204.09	11.501	86.7		2.97285e+07	2.93904e+07	3.05711e+07	7.4286e+07	7.28053e+07	6.1783e+07	6.10705e+06	5.92664e+06	5.78341e+06	2.449	0.199	1.29	-2.33	6.68485e-06	2.55497e-07
ethyl 2-[(4-methyl-2-oxo-2H-chromen-8-yl)oxy]acetate	C14 H14 O5	262.089	6.143	96.1		117417	117873	102842	3.64613e+06	2.31224e+06	3.02339e+06	1.47909e+08	5.34957e+07	7.62165e+06	25.749	455.604	4.69	8.83	0.00938531	0.000454167
Ethyl 3-(furfurylthio)propionate	C10 H14 O3 S	214.066	12.162			22684.1	25315.9	69158	3.39353e+06	2.58434e+06	2.08034e+06	1.91464e+07	1.75055e+07	1.82463e+07	102.084	720.747	6.67	9.49	2.10479e-05	2.26335e-06
ethyl 4-(1,3-dimethyl-2,6-dioxo-1,2,3,6-tetrahydropyrimidin-4-yl)tetrahydropyrazine-1(2H)-carboxylate	C13 H20 N4 O4	296.148	8.591	68.5		59206.4	59001	57384.5	153655	158744	258723	1.21032e+07	1.26945e+07	1.32121e+07	2.691	215.157	1.43	7.75	0.000420622	6.98824e-08
Ethyl 6-[(2,4-dichlorophenyl)methylene]-5-oxo-5,6,7,8-tetrahydronaphthalene-2-carboxylate	C20 H16 Cl2 O3	374.053	9.209	68.4		17766.6	17161.2	18271.6	7.48456e+06	9.1021e+06	7.70825e+06	64944.6	111054	70559.4	433.863	3.971	8.76	1.99	3.19276e-08	0.000118669
Ethyl palmitoleate	C18 H34 O2	282.255	12.4	70.8		1.10852e+06	1.22565e+06	1.25835e+06	2.04032e+06	1.14058e+06	518972	5.58275e+07	5.34145e+07	5.07981e+07	0.931	43.581	-0.1	5.45	0.933576	5.97273e-05
Ethylbenzene	C8 H10	106.078	11.061			158766	399036	1.2823e+06	1.56022e+07	9.82127e+06	1.25499e+07	1.51386e+07	1.32737e+07	1.74253e+07	31.451	37.938	4.98	5.25	0.00142767	0.00104786
Eucommin A	C27 H34 O12	550.204	12.498			47608.1	56680.7	52367.8	1.58681e+08	1.36352e+08	1.3154e+08	1.37646e+08	1.34929e+08	1.33898e+08	2603.75	2576.57	11.35	11.33	6.41709e-14	6.41709e-14
Eugenolmethylether	C11 H14 O2	178.099	12.035			970965	2.7929e+06	4.32433e+06	1.41835e+07	8.39931e+06	7.19685e+06	3.26953e+07	2.20551e+07	2.28833e+07	3.007	8.193	1.59	3.03	0.030653	0.0026259
Exemestane	C20 H24 O2	296.177	14.587	64.6		10997.7	15511.7	11480.4	325865	354499	389655	5.47889e+06	5.78879e+06	6.68278e+06	30.879	504.231	4.95	8.98	3.34016e-07	5.88446e-10
Falcarinone	C17 H22 O	242.167	13.547			118664	62093.6	43013.3	1.00302e+07	8.38368e+06	7.67014e+06	3.72793e+07	3.771e+07	3.64982e+07	135.017	600.373	7.08	9.23	2.826e-06	8.36169e-07
Fenbendazole Sulfoxide	C15 H13 N3 O3 S	315.068	10.196			24337.2	25318.9	25099.7	312543	235150	292407	6.19015e+06	5.13679e+06	6.9966e+06	11.65	246.623	3.54	7.95	1.06928e-06	1.3106e-09
FENOTHIOCARB SULFOXIDE	C13 H19 N O3 S	269.108	12.145			23826.8	26591.1	32801.3	5.3567e+06	5.02852e+06	4.9751e+06	2.64063e+07	2.16389e+07	2.75168e+07	189.105	993.05	7.56	9.96	1.93672e-09	9.24794e-12
Fenpropathrin	C22 H23 N O3	349.167	6.99			86496.2	79569.4	76930.9	155550	184162	180198	3.14007e+07	2.46658e+07	2.63083e+07	2.265	330.633	1.18	8.37	0.000172157	1.06515e-12
Fenuron	C9 H12 N2 O	164.095	9.099			293316	238946	327258	9.53909e+06	9.67313e+06	9.2307e+06	1.34407e+07	1.421e+07	1.49484e+07	32.522	48.446	5.02	5.6	2.08411e-08	5.62433e-09
ferricdicitrate	C12 H22 Fe O14	446.037	1.201			529614	486242	384809	3.32039e+06	3.21597e+06	1.91015e+06	5.37566e+07	5.09636e+07	5.71736e+07	6.614	110.555	2.73	6.79	0.000104059	4.98282e-07
Finaconitine	C33 H46 N2 O10	630.316	11.234			56451.7	54138.2	55682.9	1.97202e+07	1.98302e+07	1.91412e+07	4.10171e+06	5.42583e+06	3.77166e+06	354.151	73.662	8.47	6.2	3.84637e-11	6.73446e-09
Flavanone	C15 H12 O2	224.08	8.976	88.3		2.63807e+07	2.31787e+07	2.32195e+07	5.99912e+07	5.56896e+07	4.9289e+07	1.04572e+08	9.93921e+07	1.02328e+08	2.398	4.407	1.26	2.14	2.29914e-05	9.86062e-07
fluspiperone	C23 H25 F2 N3 O2	413.189	3.684			122655	124961	121282	1.89743e+07	1.7423e+07	1.50818e+07	2.81993e+07	2.9687e+07	2.53055e+07	142.049	229.908	7.15	7.84	1.45572e-12	1.32561e-13
Furanodiene	C15 H20 O	216.151	12.907			228296	289195	480208	1.13778e+06	1.09653e+06	501307	2.73821e+07	3.41611e+07	2.71152e+07	3.792	94.684	1.92	6.57	0.0318807	1.01007e-05
Furfural;Furan-2-carbaldehyde	C5 H4 O2	96.0212	3.667			1.71643e+06	1.55882e+06	117476	2.71334e+07	3.62464e+07	2.38291e+07	4.8675e+07	5.084e+07	4.53768e+07	17.406	31.226	4.12	4.96	0.00503026	0.00259324
Furfuranol	C5 H6 O2	98.0368	13.151			718439	124906	184357	1.07723e+06	5.39389e+06	4.03973e+06	2.32872e+07	5.69602e+06	6.05811e+06	21.913	32.861	4.45	5.04	0.0315689	0.00519194
Gabaculine	C7 H9 N O2	139.063	6.526			3.59147e+06	3.54292e+06	2.77661e+06	1.08043e+07	1.99648e+07	8.43629e+06	1.10833e+08	9.94372e+07	9.94685e+07	3.05	28.075	1.61	4.81	0.0025035	1.07003e-05
Gabapentin	C9 H17 N O2	171.126	10.88			7.95761e+06	8.27474e+06	6.84406e+06	7.84842e+06	7.28031e+06	9.35374e+06	4.24666e+06	4.14793e+06	4.6351e+06	0.986	0.534	-0.02	-0.91	0.774435	0.00105494
gamma-Aminobutyric Acid	C4 H9 N O2	103.063	1.77		52.4	2.92277e+07	2.0387e+07	2.17859e+07	4.39252e+07	4.27109e+07	4.73929e+07	7.89903e+07	5.28065e+07	6.13375e+07	2.016	2.815	1.01	1.49	0.00732815	0.000762849
gamma-Glutamyl-3-[(1E)-1-propen-1-ylsulfinyl]alanine	C11 H18 N2 O6 S	306.088	7.893			45324	47080.3	44491.5	1.06592e+06	214473	1.15836e+06	1.26475e+07	1.15273e+07	1.32969e+07	23.518	279.046	4.56	8.12	0.00259186	3.99154e-05
gamma-Glutamyl-gamma-aminobutyraldehyde	C9 H16 N2 O4	216.111	1.825			1.05763e+06	1.01546e+06	984227	1.26693e+06	1.23301e+06	863472	2.34916e+07	2.82879e+07	2.71061e+07	1.214	26.693	0.28	4.74	0.758636	4.46859e-07
gamma-L-glutamylbutirosin B	C26 H48 N6 O15	684.315	15.557			6259.04	6409.98	6242.87	3.70686e+06	5.48896e+06	7.06207e+06	22777.8	9124.04	14130.6	876.965	2.258	9.78	1.17	7.99414e-07	0.0480299
gamma-L-glutamyl-L-tyrosine	C14 H18 N2 O6	310.116	8.627			94345.6	384226	191756	1.71124e+06	1.70088e+06	1.23789e+06	1.30737e+07	1.40843e+07	1.32922e+07	8.87	69.318	3.15	6.12	0.00218546	4.10441e-05
GibberellinA12	C20 H28 O4	332.198	13.57			101660	139027	155593	1.19513e+07	8.23851e+06	7.90481e+06	2.78935e+06	1.55834e+06	1.61707e+06	59.258	11.631	5.89	3.54	2.41117e-06	3.85917e-05
GibberellinA14	C20 H28 O5	348.193	11.511			1.02095e+07	9.32574e+06	9.96894e+06	2.75156e+07	2.80642e+07	2.78539e+07	510382	641303	477337	2.794	0.051	1.48	-4.29	2.38794e-05	7.91374e-08
GibberellinA37openlactone	C20 H28 O6	364.188	10.623			484636	1.01172e+06	746191	5.43687e+06	3.01433e+06	2.93613e+06	250619	241599	361590	4.04	0.336	2.01	-1.57	0.00193963	0.026759
Gisadenafil	C23 H33 N7 O5 S	519.235	11.254	76.6		66082	63373.8	65182	3.95171e+07	4.29475e+07	3.87742e+07	2.48729e+07	3.90145e+07	2.92107e+07	606.258	448.141	9.24	8.81	3.68747e-10	8.17811e-10
glu-leu	C11 H20 N2 O5	260.137	2.054			1.31663e+06	450448	536771	831090	981112	771912	1.25292e+07	2.06811e+07	1.67083e+07	1.548	31.127	0.63	4.96	0.742891	0.000106983
Gly-Phe	C11 H14 N2 O3	222.1	9.522			859504	735322	784470	3.59686e+06	3.36654e+06	3.18132e+06	1.61155e+08	1.45658e+08	1.67483e+08	4.291	205.431	2.1	7.68	8.49615e-07	6.4615e-14
Golotimod	C16 H19 N3 O5	333.132	9.388			121870	144205	141491	7.1298e+06	7.40376e+06	5.79828e+06	7.05661e+07	6.40421e+07	7.05633e+07	50.391	498.713	5.66	8.96	5.76394e-09	3.09974e-13
Gomisin C	C30 H32 O9	536.205	13.79			15067.1	16270.6	15369.8	6.15635e+08	1.18963e+08	3.84192e+08	1.22011e+08	1.1817e+08	8.00108e+07	24996.5	7688.45	14.61	12.91	1.03673e-06	1.70581e-06
Grandiflorone	C19 H22 O4	314.151	12.68			25689.6	96312.8	122447	3.94549e+06	4.23752e+06	3.92331e+06	1.00011e+07	9.32342e+06	1.13822e+07	40.965	103.84	5.36	6.7	0.000124442	3.83318e-05
Guanidineaceticacid;Guanidoaceticacid	C3 H7 N3 O2	117.054	1.467			177422	322863	408026	2.62455e+07	2.85575e+07	2.04629e+07	1.08765e+07	1.45221e+07	1.22333e+07	81.29	37.89	6.35	5.24	2.66558e-06	7.36594e-06
Guanine	C5 H5 N5 O	151.049	1.496	95.6		4.85411e+07	4.03183e+07	4.52041e+07	1.71448e+08	1.80448e+08	1.47674e+08	2.65866e+07	2.24398e+07	2.42988e+07	3.793	0.538	1.92	-0.9	6.02141e-06	0.0005688
Guanosine	C10 H13 N5 O5	283.091	3.106		82.6	4.00286e+07	4.25093e+07	4.02894e+07	1.87826e+08	1.66987e+08	1.50266e+08	2.2761e+09	2.09321e+09	2.06734e+09	4.145	51.954	2.05	5.7	1.11019e-06	2.52522e-11
GW-409544	C31 H30 N2 O5	510.217	14.158			119263	196464	110907	1.16109e+07	1.38414e+07	1.5562e+07	493574	462314	461300	116.057	3.876	6.86	1.95	5.15871e-07	0.000684149
H3HP-DO3A	C17 H32 N4 O7	404.227	7.873			26139.8	27152.7	25012.7	185893	170548	162208	3.39722e+07	3.216e+07	3.5429e+07	6.524	1299.64	2.71	10.34	2.68153e-08	6.41709e-14
Haplamine	C15 H15 N O3	257.105	12.476	72		1.44786e+06	1.40191e+06	1.34869e+06	1.12275e+07	1.56368e+07	1.04733e+07	2.229e+07	1.76186e+07	2.23636e+07	8.009	15.9	3	3.99	4.36644e-06	1.38646e-06
haplophytine	C37 H40 N4 O7	652.29	16.292			11586	10823.7	11265.6	9.53337e+07	1.15368e+08	1.31955e+08	918144	646970	767875	10240.7	68.161	13.32	6.09	1.24123e-13	9.63158e-08
Harmane	C12 H10 N2	181.978	0.778		56.4	4.19959e+07	4.32432e+07	4.26683e+07	8.42272e+07	9.75828e+07	7.05954e+07	6.57866e+07	6.1687e+07	6.57054e+07	1.974	1.54	0.98	0.62	0.000348907	0.00467328
Hemigossypol	C15 H16 O4	260.105	11.897			3.81151e+06	4.9026e+06	3.56116e+06	9.42818e+06	1.03415e+07	1.2314e+07	9.09412e+06	7.97891e+06	8.35286e+06	2.713	2.191	1.44	1.13	0.000251911	0.00111076
Heptaminol	C8 H19 N O	145.147	9.413			1.81204e+07	1.54925e+08	1.95424e+07	1.19061e+08	1.17611e+08	9.41141e+07	1.02443e+08	1.27895e+08	1.18236e+08	6.018	6.05	2.59	2.6	0.239482	0.213273
Heptanophenone	C13 H18 O	190.136	12.956	68.3		1.11442e+06	898480	948425	1.82916e+07	1.69714e+07	1.49466e+07	8.35211e+06	6.30272e+06	6.45307e+07	17.894	8.806	4.16	3.14	0.007954	0.00950244
Heptylbenzene	C13 H20	176.156	12.56			48502.5	56515.1	294036	630761	445043	644163	1.61448e+07	8.35557e+06	9.21825e+06	11.161	163.111	3.48	7.35	0.0282684	0.000212164
Hexadecanamide;Palmiticamide	C16 H33 N O	255.256	15.553			1.29687e+06	1.45222e+06	1.51641e+06	1.00258e+07	1.07634e+07	1.45501e+07	1.41861e+07	1.46936e+07	1.77066e+07	7.412	10.118	2.89	3.34	3.94661e-06	1.94151e-06
Hexadecanedioicacid;Thapsicacid	C16 H30 O4	286.214	12.79			777527	1.1249e+06	1.09621e+06	997751	1.1232e+06	686330	4.30392e+07	4.75601e+07	5.04057e+07	0.91	43.386	-0.14	5.44	0.892119	9.81252e-07
Hexanoylglycine	C8 H15 N O3	173.105	1.262			1.76763e+06	1.54223e+06	2.12847e+06	1.14964e+07	9.79854e+06	1.08023e+07	3.45503e+07	2.94655e+07	3.30273e+07	6.111	18.684	2.61	4.22	3.05357e-06	3.21586e-07
Hexyl 2-furoate	C11 H16 O3	196.11	11.371			1.87254e+07	2.04153e+07	2.0489e+07	3.22759e+07	5.10073e+07	2.81398e+07	2.15698e+08	2.49808e+08	2.30547e+08	1.581	11.293	0.66	3.5	0.0191794	8.63481e-06
Hexylamine	C6 H15 N	101.121	1.671			1.16285e+07	2.50912e+07	1.24476e+07	2.19917e+07	2.41717e+07	2.14875e+07	3.62337e+07	2.61901e+07	2.97279e+07	1.767	2.388	0.82	1.26	0.260249	0.045288
H-Gln(Ph)-OH	C11 H14 N2 O3	222.1	10.093			1.64363e+06	1.41245e+06	1.4194e+06	7.31227e+06	5.85719e+06	5.02745e+06	527764	1.45861e+06	1.38837e+06	4.127	0.978	2.04	-0.03	0.00682517	0.442309
HGP 1	C24 H31 Cl O7	466.174	12.012			24648.5	24464.5	23053.7	3.18013e+06	2.61057e+06	2.52826e+06	1.78767e+07	1.64862e+07	1.61204e+07	106.709	673.885	6.74	9.4	2.87748e-12	6.41709e-14
Hippuric Acid	C9 H9 N O3	179.058	10.542			396721	432139	331861	1.24656e+07	1.2326e+07	1.09114e+07	2.98928e+06	2.89418e+06	2.61058e+06	31.07	7.295	4.96	2.87	2.50248e-08	8.51357e-07
his-asn	C10 H15 N5 O4	269.112	2.648			365905	260675	294181	1.86405e+06	1.20984e+06	1.06065e+06	4.82484e+07	3.90118e+07	4.61642e+07	4.113	156.924	2.04	7.29	0.000303489	4.15026e-07
Histidylglycine	C8 H12 N4 O3	212.091	10.888			69585.9	65412.4	61879	8.01175e+06	7.87728e+06	6.27993e+06	2.158e+06	1.03257e+06	876562	120.425	15.786	6.91	3.98	2.3717e-06	4.04089e-05
HMBA	C10 H20 N2 O2	200.153	6.622			364898	498337	276438	275445	473726	2.29167e+07	384811	468256	338329	1.298	1.055	0.38	0.08	0.502357	0.998272
Homocysteine thiolactone	C4 H7 N O S	117.025	12.186			455673	438126	463761	1.20412e+08	1.29312e+08	1.27593e+08	4.65702e+07	4.07541e+07	4.79927e+07	280.009	102.201	8.13	6.68	6.41709e-14	6.41709e-14
Hopantenic acid	C10 H19 N O5	233.126	8.317			88121.2	109336	41169.5	357985	278733	266487	3.33811e+07	2.85775e+07	2.59646e+07	3.163	324.297	1.66	8.34	0.00405538	1.20302e-06
Hydroxycitronellal diethyl acetal	C14 H30 O3	246.219	14.626			888828	808321	859236	1.68286e+06	2.01861e+06	1.83268e+06	6.04372e+06	6.04284e+06	7.62228e+06	2.133	7.034	1.09	2.81	0.000172667	7.78276e-07
Hypoglycin A	C7 H11 N O2	141.079	8.304			2.41142e+06	2.94522e+06	2.77251e+06	4.26415e+07	3.31809e+07	3.25013e+07	1.69094e+08	1.56913e+08	2.59625e+08	11.968	60.989	3.58	5.93	6.68787e-06	5.63781e-07
Hypoxanthine	C5 H4 N4 O	136.039	1.857	99.1		2.75671e+07	2.59815e+07	2.35126e+07	7.65693e+08	7.31853e+08	6.63868e+08	1.17616e+07	1.35656e+07	1.43827e+07	28.168	0.522	4.82	-0.94	8.74898e-09	0.000202946
ibufenac	C12 H16 O2	192.115	12.452			2.40999e+06	1.87729e+06	2.83007e+06	9.89845e+06	4.43978e+06	3.8425e+06	1.04313e+08	9.2593e+07	1.22987e+08	1.842	43.283	0.88	5.44	0.04207	1.83024e-05
Ibuprofen	C13 H18 O2	206.131	11.966			5.44844e+06	2.93247e+06	3.94594e+06	2.00133e+07	1.16955e+07	1.49338e+07	5.2008e+07	2.79501e+07	4.31595e+07	3.785	10.938	1.92	3.45	0.00377074	0.000203101
Icaritin 3-rhamnoside	C27 H32 O11	532.194	13.877			17877.7	18031.1	31596.2	1.95204e+08	2.08269e+08	1.91322e+08	8.89017e+08	8.60356e+08	9.24379e+08	10826	49304.7	13.4	15.59	3.19867e-10	1.11993e-11
Icosadienoicacid	C20 H36 O2	308.271	13.204			100145	130819	89345.9	139175	105693	100471	1.98875e+07	1.87736e+07	2.20065e+07	1.055	198.586	0.08	7.63	0.82528	4.47684e-08
ile-met	C11 H22 N2 O3 S	262.135	8.008			98902.6	75122.5	118039	598976	286743	88831.6	3.25897e+07	3.2125e+07	3.5877e+07	2.899	329.513	1.54	8.36	0.183834	3.87702e-05
Imazamox	C15 H19 N3 O4	305.137	8.859			80958.6	116448	54291.2	4.74117e+08	4.77296e+08	4.03733e+08	3.31788e+08	3.56883e+08	3.46052e+08	5856.3	4274.43	12.52	12.06	1.07391e-08	1.55315e-08
Imazapic	C14 H17 N3 O3	275.127	7.623			126422	104586	128910	7.46164e+06	6.79452e+06	6.04362e+06	1.87686e+07	2.01201e+07	2.14299e+07	53.745	159.15	5.75	7.31	3.67829e-09	4.89409e-11
Imidazole	C3 H4 N2	68.0376	20.882			3.0283e+07	1.85598e+07	2.67977e+07	1.89778e+07	1.57921e+07	1.77575e+07	1.51379e+07	1.48295e+07	1.24798e+07	0.663	0.553	-0.59	-0.85	0.098794	0.0152588
Iminodiacetic acid	C4 H7 N O4	133.037	10.97			36946.9	39156.2	35177.7	153326	117703	134834	1.56822e+07	1.56445e+07	1.6785e+07	3.649	424.452	1.87	8.73	3.67888e-06	6.79456e-14
Indan-1-one 1-(4,5-dihydro-1H-imidazol-2-yl)hydrazone	C12 H14 N4	214.118	9.981	94		9.13719e+06	9.58384e+06	8.51585e+06	2.64501e+07	2.95528e+07	2.67074e+07	1.66774e+07	1.76684e+07	1.83047e+07	2.923	1.934	1.55	0.95	9.82175e-07	1.74639e-05
Indole	C8 H7 N	117.058	11.361	92.3		1.3549e+06	2.04897e+06	1.40462e+06	5.70223e+06	1.09423e+07	4.33137e+06	4.76508e+07	1.21096e+07	8.58433e+06	4.06	8.621	2.02	3.11	0.0650692	0.00705526
Indole-3-acetyl-beta-1-D-glucoside	C16 H19 N O7	337.116	7.357			268522	271986	307286	2.24877e+06	2.01163e+06	1.77323e+06	1.53097e+07	1.40781e+07	1.43714e+07	7.396	52.839	2.89	5.72	5.00057e-07	5.05127e-10
Indole-3-carboxilic acid-O-sulphate	C9 H7 N O5 S	241.005	14.91			7761.24	27801.2	13781.2	1.30188e+07	327976	1.64863e+07	1.67937e+07	6.46071e+07	6.17644e+07	944.678	4481.78	9.88	12.13	0.00601041	0.00104308
Indole-3-ethanol	C10 H11 N O	161.084	10.939			1.61693e+06	444892	452462	4.24031e+07	4.39202e+07	3.80971e+07	7.62399e+07	7.05874e+07	6.03533e+07	93.717	156.007	6.55	7.29	6.29204e-05	3.18939e-05
Indoxyl-beta-D-glucuronide	C14 H15 N O7	309.085	9.64			228172	339767	244758	2.20248e+06	1.61021e+06	1.1268e+06	1.92859e+07	1.67444e+07	1.77745e+07	6.579	72.621	2.72	6.18	0.000205072	1.4213e-06
ionene	C13 H18	174.141	13.116			336886	769221	232871	936868	3.27193e+06	2.25563e+06	4.84849e+07	2.72929e+07	2.51482e+07	6.696	81.015	2.74	6.34	0.0295096	0.000162432
Ipronidazole	C7 H11 N3 O2	169.085	6.61			465888	1.03145e+06	1.18598e+06	1.0975e+06	4.70423e+06	1.32816e+07	1.36739e+06	652685	1.33622e+06	4.561	1.295	2.19	0.37	0.116655	0.92848
IQ0525000	C2 H6 N2 O	74.0481	1.277			3.14912e+07	2.73403e+07	3.16794e+07	4.1969e+07	3.38598e+07	3.8534e+07	4.3428e+06	3.98101e+06	4.63498e+06	1.224	0.138	0.29	-2.86	0.0451672	6.85551e-07
Isobutyl furfurylacetate	C11 H16 O3	196.11	10.893			1.21332e+06	1.04427e+06	926008	1.3304e+06	2.77151e+06	2.40543e+06	1.915e+07	2.1238e+07	1.7774e+07	2.303	18.338	1.2	4.2	0.0337972	1.54898e-05
Isobutyraldehyde	C4 H8 O	72.0576	2.118	68.2		556431	395181	627186	1.80112e+06	894077	655629	1.64588e+07	1.65077e+07	1.23182e+07	1.607	29.579	0.68	4.89	0.113057	5.0007e-05
Isocarbamid	C8 H15 N3 O2	185.117	1.85			1.11226e+06	406391	402442	2.71272e+06	2.30253e+06	3.18738e+06	2.35949e+07	2.69554e+07	2.68032e+07	6.675	65.954	2.74	6.04	0.00388304	2.80687e-05
Isocordoin	C20 H20 O3	308.14	7.385			2.92272e+06	2.1119e+06	2.5216e+06	4.18419e+07	3.39741e+07	3.22834e+07	7.73781e+07	7.42955e+07	8.71489e+07	13.473	30.686	3.75	4.94	8.93622e-07	2.57012e-07
Isoleucine	C6 H13 N O2	131.095	2.247	88.4	78.5	7.31342e+07	1.40524e+08	6.19394e+07	5.60714e+07	3.51923e+07	5.07403e+07	2.51225e+08	2.26652e+08	2.47297e+08	0.694	3.381	-0.53	1.76	0.0885403	0.0111583
isonixin	C14 H14 N2 O2	242.105	8.256			70139.1	74746	59743.9	8.03747e+06	7.96805e+06	5.3348e+06	3.11568e+06	3.01318e+06	3.89309e+06	113.604	44.421	6.83	5.47	2.09066e-07	5.35753e-07
Isopentenyladenosine	C15 H21 N5 O4	335.159	10.96			3.61737e+06	3.54061e+06	3.42232e+06	1.57066e+07	1.4031e+07	1.34871e+07	6.37346e+06	5.74187e+06	6.60146e+06	3.963	1.8	1.99	0.85	6.29413e-07	8.79673e-05
Isophorone	C9 H14 O	138.105	12.539	71.8	71.2	3.90797e+06	578701	627178	1.06005e+08	4.9807e+07	5.30469e+07	1.36585e+07	1.04448e+07	7.96977e+06	84.58	16.654	6.4	4.06	0.000856006	0.0172189
Isoprothiolane	C12 H18 O4 S2	290.064	11.453			58621.2	56681.9	57110.8	1.53485e+06	1.2888e+06	1.44545e+06	1.31875e+07	1.01187e+07	1.28003e+07	25.31	224.132	4.66	7.81	5.35324e-08	2.1801e-11
Isoquinoline	C9 H7 N	129.058	11.858			113961	106997	156339	6.49211e+06	7.18718e+06	4.62746e+06	2.45171e+06	1.90801e+06	1.23122e+06	56.968	16.743	5.83	4.07	4.73163e-06	4.56646e-05
Isovalerylglutamic acid	C10 H17 N O5	231.111	10.973			540803	631274	467629	1.16545e+06	905065	744285	1.3521e+08	1.33895e+08	1.38039e+08	1.674	250.018	0.74	7.97	0.0140324	2.35989e-08
Isradipine	C19 H21 N3 O5	371.148	12.132			28630.3	31580.1	27597.9	4.21818e+06	3.69502e+06	3.38264e+06	1.97821e+07	2.11734e+07	1.84976e+07	129.06	690.951	7.01	9.43	5.73452e-12	6.43929e-14
Jasmone	C11 H16 O	164.12	12.267	72.3		2.80059e+06	3.24101e+06	3.13122e+06	6.58606e+06	4.65744e+06	5.70745e+06	1.74001e+07	3.16949e+07	3.47166e+07	1.823	10.122	0.87	3.34	0.0507733	8.51325e-05
Jasmonic acid	C12 H18 O3	210.126	13.39	91.6		577453	737124	281550	2.25486e+06	1.39839e+06	1.90375e+06	1.87446e+07	1.74529e+07	1.60482e+07	3.297	30.224	1.72	4.92	0.00629292	2.55072e-05
Kaempferol 7,4'-dimethyl ether 3- (6"- (E) -p-coumarylglucoside)	C32 H30 O13	622.169	11.237			36832.2	33990.9	36330.6	1.70397e+06	3.69282e+06	1.6801e+06	1.18118e+07	1.00719e+07	5.54585e+06	46.902	277.23	5.55	8.11	1.64419e-05	2.80741e-06
Kanosamine	C6 H13 N O5	179.081	3.562	78.8		4.43705e+07	4.92014e+07	4.6806e+07	959073	4.04627e+06	1.4178e+06	163251	547135	157891	0.03	0.003	-5.04	-8.16	0.00124929	8.92075e-05
Kenusanone C	C31 H38 O8	538.258	11.909			57994	54920.7	59010.2	4.78905e+07	4.97515e+07	3.91208e+07	5.75196e+07	4.84022e+07	4.69339e+07	825.784	834.607	9.69	9.7	1.07692e-13	8.77076e-14
Kinetin	C10 H9 N5 O	237.06	9.6	60.9		41044.1	41559.9	38219	2.22074e+07	2.03537e+07	1.7276e+07	3.74842e+06	3.89702e+06	3.79808e+06	495.9	92.537	8.95	6.53	6.41709e-14	4.20353e-12
Kynurenic acid	C10 H7 N O3	189.043	9.479	98.9	89.8	9.2225e+07	8.57118e+07	8.41556e+07	1.59189e+09	1.528e+09	1.33182e+09	1.58821e+08	1.55307e+08	1.6567e+08	17.827	1.853	4.16	0.89	1.09889e-09	5.96648e-05
L(+)-2-Aminobutyric acid	C4 H9 N O2	103.063	1.49	75.4	57.1	2.48555e+07	4.11131e+07	3.11779e+07	2.25406e+07	1.5943e+07	6.45134e+07	5.16106e+07	3.55267e+07	1.9523e+07	0.723	1.139	-0.47	0.19	0.96733	0.995528
Lagochilin	C20 H36 O5	356.256	12.73	71.6		2.75974e+06	2.69882e+06	2.93069e+06	4.35322e+06	3.41351e+06	3.90979e+06	1.59146e+08	1.57179e+08	1.86015e+08	1.417	57.667	0.5	5.85	0.0115929	1.13498e-09
L-Alanyl-L-proline	C8 H14 N2 O3	186.1	1.768	88.4		2.37459e+06	3.02513e+06	1.99452e+06	7.08937e+07	5.55036e+07	1.85372e+07	6.58074e+07	6.75935e+07	4.54242e+07	23.374	27.713	4.55	4.79	0.000585772	0.000313559
L-Arogenate	C10 H13 N O5	227.079	8.035			381715	380624	307188	5.50715e+06	7.27083e+06	7.55629e+06	2.5807e+07	2.60185e+07	2.76426e+07	19.102	68.357	4.26	6.1	4.55532e-07	2.9616e-08
Lauramide	C12 H25 N O	199.194	14.188			4.9067e+06	6.32877e+06	4.74411e+06	5.87905e+06	4.98267e+06	8.22246e+06	1.34822e+07	1.44604e+07	1.66052e+07	1.198	2.947	0.26	1.56	0.552268	0.00114449
Laurenobiolide	C17 H22 O4	290.151	13.448			4.65163e+06	4.68127e+06	4.70517e+06	208820	140292	177169	195693	133557	213900	0.038	0.042	-4.72	-4.58	1.50875e-06	1.56177e-06
Laurolactam	C12 H23 N O	197.178	13.015	99.9		720054	664283	496594	2.27098e+07	2.47187e+07	1.95602e+07	1.22326e+08	1.22458e+08	1.30009e+08	34.187	184.346	5.1	7.53	2.2427e-07	5.80501e-09
L-decyline	C10 H21 N O2	187.157	12.924			183559	1.43932e+07	181744	4.28221e+07	142802	1.64754e+07	413985	1.01394e+08	410298	89.756	2.255	6.49	1.17	0.747861	0.874719
L-dihydroanticapsin	C9 H15 N O4	201.1	4.368			232907	235243	169916	1.33622e+06	2.98356e+06	3.62001e+06	1.07618e+07	751955	1.80147e+06	12.81	7.735	3.68	2.95	0.0283422	0.0281808
Lenacil	C13 H18 N2 O2	234.137	10.745			4.4383e+07	4.11583e+07	4.21808e+07	4.50527e+07	4.79681e+07	4.19553e+07	94312.5	114660	114402	1.068	0.003	0.1	-8.53	0.691293	6.43929e-14
Lespedezaflavanone F	C27 H32 O5	436.225	6.9			50357.2	43423.1	45664.2	1.48729e+07	1.40362e+07	1.17026e+07	1.21113e+07	1.54593e+07	2.20268e+07	307.379	338.544	8.26	8.4	1.21175e-07	9.62429e-08
Leucylasparagine	C10 H19 N3 O4	245.137	7.134			108401	84483.7	200830	3.28704e+06	3.98931e+06	2.97808e+06	1.48304e+07	8.11209e+06	1.77e+07	30.323	136.81	4.92	7.1	7.06279e-05	9.46042e-06
Leucyl-leucyl-norleucine	C18 H35 N3 O4	357.263	10.525			321676	312653	279582	1.11704e+07	1.02919e+07	8.8684e+06	2.46542e+08	2.46681e+08	2.47056e+08	32.918	788.992	5.04	9.62	1.4264e-09	6.41709e-14
Leucylproline	C11 H20 N2 O3	228.147	7.519	98.7		6.09199e+06	5.56703e+06	5.17063e+06	1.75413e+08	1.47796e+08	1.23283e+08	1.13869e+09	9.71498e+08	9.77207e+08	26.548	175.535	4.73	7.46	2.45681e-07	2.5832e-09
Leu-Gly-Pro	C13 H23 N3 O4	285.169	8.094			286667	148838	339500	3.35322e+06	3.36647e+06	2.64599e+06	1.98481e+07	2.26414e+07	2.21556e+07	11.697	77.287	3.55	6.27	5.88039e-05	2.01619e-06
LeukotrieneC4	C30 H47 N3 O9 S	625.305	8.711			30181.3	29324.1	29393.9	2.44398e+07	2.20179e+07	1.90192e+07	3.92923e+07	3.80704e+07	4.06964e+07	749.066	1336.75	9.55	10.38	6.41709e-14	6.41709e-14
leu-phe	C15 H22 N2 O3	278.163	10.938			411921	298573	275816	5.42477e+07	4.75514e+07	4.53323e+07	1.00838e+08	9.19893e+07	1.06266e+08	159.262	337.734	7.32	8.4	2.07745e-08	4.05526e-09
Leu-Val	C11 H22 N2 O3	230.163	7.865			2.47942e+06	2.26258e+06	2.33182e+06	4.21655e+06	4.61303e+06	3.92439e+06	2.55786e+07	2.48606e+07	2.86335e+07	1.808	10.969	0.85	3.46	0.000112724	2.66091e-08
Levetiracetam	C8 H14 N2 O2	170.106	7.591			870720	688234	687523	1.92412e+06	1.97923e+06	4.11555e+06	2.38907e+07	2.29884e+07	2.13527e+07	2.876	33.402	1.52	5.06	0.00319321	9.1984e-06
L-Formylkynurenine	C11 H12 N2 O4	236.08	2.677			633849	631900	570715	2.25575e+07	2.21371e+07	1.96019e+07	1.89915e+07	1.75096e+07	1.6852e+07	35.033	27.709	5.13	4.79	2.45506e-11	8.29117e-11
L-gamma-Glutamyl-L-hypoglycin	C12 H18 N2 O5	270.121	7.175			54340.6	105675	55425.2	6.06613e+06	5.60432e+06	5.26568e+06	1.74275e+07	2.22629e+07	1.90374e+07	101.115	343.479	6.66	8.42	1.17055e-06	3.98422e-07
L-gamma-Glutamyl-L-leucine	C11 H20 N2 O5	260.137	8.043			267255	190930	315122	8.1321e+06	7.76353e+06	6.73757e+06	5.11669e+08	4.9937e+08	5.69458e+08	29.049	1914.53	4.86	10.9	7.8652e-07	4.37648e-10
L-Glutaminyl-L-Leucine	C11 H21 N3 O4	259.153	2.098			1.37933e+06	1.52798e+06	1.18889e+06	2.06683e+07	2.14817e+07	1.67365e+07	1.57959e+09	1.75877e+09	1.08674e+09	14.984	1145.19	3.91	10.16	4.17406e-06	8.50136e-09
L-Histidine	C6 H9 N3 O2	155.07	6.618			1.54888e+06	5.64337e+06	5.42275e+06	1.70426e+07	6.32593e+06	5.57798e+07	1.14279e+08	1.22014e+08	2.15555e+07	3.143	21.074	1.65	4.4	0.172908	0.0216518
Limonene-1_2-diol	C10 H18 O2	170.131	12.278			2.86479e+06	3.25889e+06	3.68023e+06	1.11075e+07	9.51124e+06	5.30797e+06	8.11843e+07	6.74653e+07	7.07112e+07	2.919	21.698	1.55	4.44	0.00793819	1.00162e-05
L-Indospicine	C7 H15 N3 O2	173.117	1.921			3.84869e+06	3.89781e+06	4.5463e+06	3.35576e+07	3.10647e+07	2.24243e+07	2.54042e+06	2.41062e+06	1.73523e+06	7.97	0.618	2.99	-0.69	2.80828e-05	0.0131527
Linoleamide	C18 H33 N O	279.256	14.171			9.95222e+06	1.2721e+07	1.05578e+07	9.92723e+06	1.12889e+07	1.27271e+07	1.55057e+07	1.70016e+07	1.7356e+07	1.069	1.61	0.1	0.69	0.967945	0.0086021
L-isoglutamine	C6 H12 N2 O2	144.09	2.166			1.37913e+06	1.81998e+06	3.21923e+06	3.29263e+07	2.91129e+07	2.47262e+07	5.33179e+07	5.24634e+07	5.01471e+07	15.996	28.826	4	4.85	4.20876e-05	1.26595e-05
Lotaustralin	C11 H19 N O6	261.122	14.52			13501.7	242014	68949.9	1.26169e+07	24211.5	7.80721e+06	1.77028e+06	3.63492e+06	1.06051e+07	113.23	52.718	6.82	5.72	0.283367	0.131387
L-Pyroglutamic acid	C5 H7 N O3	129.043	1.672	94.8	85.7	1.43805e+07	1.02475e+07	1.71515e+07	4.61068e+07	4.69737e+07	3.75273e+07	5.45108e+08	5.11429e+08	5.13667e+08	3.206	35.72	1.68	5.16	0.000380073	6.70662e-07
LTF4	C28 H44 N2 O8 S	568.284	8.552			39221	39085	38014.1	3.28988e+06	3.30975e+06	2.53223e+06	9.51825e+06	9.28855e+06	1.06163e+07	84.172	243.527	6.4	7.93	1.08196e-09	7.13118e-12
L-threo-3-Phenylserine	C9 H11 N O3	181.074	11.628	81		1.38598e+06	1.17827e+06	1.49107e+06	1.15387e+07	1.24703e+07	1.04597e+07	4.02347e+06	5.54113e+06	4.53366e+06	8.325	3.271	3.06	1.71	1.9731e-06	5.08414e-05
L-Threonine	C4 H9 N O3	119.058	1.794	88.9	79	6.66324e+06	8.57356e+06	6.13632e+06	9.32056e+06	1.76213e+07	7.74002e+06	5.61676e+07	6.24514e+07	3.4799e+07	1.399	8.429	0.48	3.08	0.306049	0.000770099
L-Tyrosine	C9 H11 N O3	181.074	11.206			1.56133e+06	505653	1.58473e+06	1.29055e+07	6.39769e+06	5.4323e+06	1.06352e+07	8.21766e+06	1.01378e+07	4.098	6.493	2.03	2.7	0.00522122	0.00300646
L-Tyrosinemethylester	C10 H13 N O3	195.09	11.146			1.70786e+06	1.49382e+06	1.50958e+06	4.17485e+06	4.42783e+06	3.38808e+06	7.11251e+06	6.91478e+06	8.3976e+06	2.766	4.712	1.47	2.24	0.000117757	5.39022e-06
Lys-Pro	C11 H21 N3 O3	243.158	1.964			1.84282e+06	1.71879e+06	1.54592e+06	4.96968e+07	3.837e+07	4.30125e+07	3.94198e+07	3.48495e+07	3.79991e+07	25.025	22.108	4.65	4.47	4.3939e-08	6.72143e-08
Machaerol B	C19 H22 O7	362.138	10.603			41874.1	41280.2	42219.9	1.52889e+06	4.27694e+06	2.42472e+06	1.01692e+07	7.01626e+06	1.13703e+07	57.905	242.851	5.86	7.92	1.25626e-05	2.33765e-06
Manidipine	C35 H38 N4 O6	610.278	14.619			11158.5	15738.6	11648.3	7.89946e+06	2.18794e+07	7.34625e+06	5.52219e+06	939297	4.95586e+06	678.162	425.456	9.41	8.73	4.71129e-05	0.000160809
Marimastat	C15 H29 N3 O5	331.21	8.416			32398.7	32161	32871.1	229360	199901	240512	2.23094e+07	2.27326e+07	2.41576e+07	7.079	701.651	2.82	9.45	6.67335e-08	6.41709e-14
Meprobamate	C9 H18 N2 O4	218.127	1.884			642286	599750	505654	1.1168e+06	956985	875800	1.8103e+07	1.86253e+07	1.78365e+07	1.596	30.184	0.67	4.92	0.00177203	3.4685e-08
Mericitabine	C18 H26 F N3 O6	399.182	10.754			79555.9	78461.9	74390	96833.1	155979	80203.7	8.97663e+06	8.70019e+06	6.74795e+06	1.234	110.884	0.3	6.79	0.250468	7.2116e-07
Metanephrine	C10 H15 N O3	197.105	11.313			261285	280799	262985	8.796e+06	8.59614e+06	7.34795e+06	4.15412e+06	6.51635e+06	4.23991e+06	32.687	16.122	5.03	4.01	6.84302e-07	1.36749e-06
Methionylleucine	C11 H22 N2 O3 S	262.135	8.419			155529	176338	172652	696723	356611	364137	6.23588e+06	3.53771e+06	2.93176e+06	2.109	20.49	1.08	4.36	0.0213545	4.52115e-05
Methohexital	C14 H18 N2 O3	262.132	8.822			8.61742e+07	8.22908e+07	7.95544e+07	6.2188e+08	5.87438e+08	5.72638e+08	2.87993e+09	2.42783e+09	2.84608e+09	7.139	34.586	2.84	5.11	8.95241e-08	2.14413e-11
Methoxythiochrome	C12 H14 N4 O2 S	278.084	7.332			37952.4	40167.6	36703.8	9.12921e+06	8.64763e+06	6.63396e+06	8.48906e+06	6.55582e+06	7.48131e+06	227.855	197.123	7.83	7.62	2.40102e-09	2.97107e-09
Methyl (2E,4Z,6E,8E,10E,12E,14E)-4,8,13-trimethyl-16-oxo-2,4,6,8,10,12,14-hexadecaheptaenoate	C20 H24 O3	312.172	12.681			64033.1	62395.1	42344.3	1.1246e+06	3.08669e+06	1.26711e+06	7.01827e+06	5.67582e+06	5.16746e+06	20.308	90.966	4.34	6.51	6.03619e-05	8.85206e-06
methyl 2-(1,3,5-trihydroxy-4a-methyl-8-oxo-decahydronaphthalen-2-yl)prop-2-enoate	C15 H22 O6	320.122	23.361	72.7		285405	246113	295620	2.22528e+07	6.73901e+07	3.25328e+07	1.70507e+07	1.69596e+07	2.4797e+07	113.988	59.742	6.83	5.9	6.18004e-06	1.47566e-05
Methyl 2-[(2-phenylimidazo[1,2-a]pyrimidin-3-yl)sulfanyl]benzoate	C20 H15 N3 O2 S	361.091	8.65	90		572891	477999	506265	5.88671e+06	6.00139e+06	4.93616e+06	6.54536e+06	6.72888e+06	7.50931e+06	11.628	13.291	3.54	3.73	2.80338e-07	1.63915e-07
Methyl indole-3-acetate	C11 H11 N O2	189.079	8.199	67.7		670376	619278	451562	3.55342e+07	2.96372e+07	3.21743e+07	1.96741e+07	1.36573e+07	1.82302e+07	51.955	29.438	5.7	4.88	4.68851e-07	9.90506e-07
Methyl N-{[(2S)-1-(cyclohexylcarbonyl)-4-(isopropylcarbamoyl)-2-piperazinyl]carbonyl}-3-(3-pyridinyl)-D-alaninate	C25 H37 N5 O5	525.23	14.022	67.7		17868.3	20551	18161.2	579748	140496	221027	1.49631e+08	1.19327e+08	1.5866e+08	12.17	8239.09	3.61	13.01	0.000702475	7.90988e-07
Methyl N-{[(2S)-4-(3-fluorobenzoyl)-1-(methoxyacetyl)-2-piperazinyl]carbonyl}-3-(3-pyridinyl)-D-alaninate	C24 H27 F N4 O6	508.177	2.919	97.5		128955	136771	116346	7.82189e+07	7.19429e+07	6.55749e+07	8.43068e+07	1.03409e+08	1.14481e+08	557.891	801.9	9.12	9.65	1.02101e-11	2.63367e-12
Methyl vinyl ketone	C4 H6 O	70.042	8.124			280311	342445	278509	1.37064e+07	6.52221e+06	9.09447e+06	3.86998e+06	4.04041e+06	4.60277e+06	32.444	14.414	5.02	3.85	3.96375e-06	2.06705e-05
Methyldopa	C10 H13 N O4	211.084	9.503			1.60353e+06	1.54456e+06	1.68095e+06	3.32854e+07	2.87753e+07	2.51157e+07	6.60642e+07	5.94934e+07	6.10534e+07	17.945	38.074	4.17	5.25	6.3119e-08	4.76011e-09
Methylparaben	C8 H8 O3	152.084	12.44		80.3	3.12888e+06	1.10714e+06	2.83184e+06	5.2981e+07	4.26367e+07	3.71763e+07	2.96654e+08	2.69139e+08	2.81014e+08	15.056	99.234	3.91	6.63	0.000100748	5.68909e-06
Metominostrobin, E-	C16 H16 N2 O3	284.116	9.401			8.91971e+06	7.97231e+06	9.21529e+06	5.35239e+08	5.08024e+08	4.4949e+08	8.65586e+08	8.10498e+08	8.71534e+08	56.955	97.042	5.83	6.6	7.44405e-12	2.47358e-13
mexazolam	C18 H16 Cl2 N2 O2	362.06	11.369			42956.3	44182.3	42201.9	3.47392e+07	3.3824e+07	3.04822e+07	2.01773e+07	2.33017e+07	1.90785e+07	787.406	469.716	9.62	8.88	6.41709e-14	6.41709e-14
MFCD00025555	C9 H18 N2 O3	202.132	7.932			1.47354e+06	1.04307e+06	1.03085e+06	2.6954e+06	2.03079e+06	1.94271e+06	2.12311e+07	1.46023e+07	1.25863e+07	1.947	13.999	0.96	3.81	0.0286299	1.6457e-05
MFCD00026203	C12 H16 O2	192.115	10.74			94159.9	365178	164347	6.38693e+06	5.46343e+06	6.29188e+06	1.11737e+06	1.21335e+06	1.36432e+06	38.284	7.383	5.26	2.88	9.35947e-05	0.00254891
MFCD00041932	C6 H13 N O	115.1	9.783			3.75159e+06	2.91776e+06	3.02736e+06	1.84701e+07	1.78745e+07	1.46729e+07	2.07567e+07	1.3209e+07	1.79166e+07	5.904	5.918	2.56	2.57	5.14407e-05	5.06123e-05
MFCD01111382	C12 H16 O2	192.115	13.132			1.55157e+06	1.51945e+06	1.72746e+06	6.28676e+06	5.17086e+06	5.06162e+06	1.12211e+07	1.35196e+06	2.94582e+06	3.333	1.899	1.74	0.92	0.112521	0.327574
MFCD03411993	C18 H30 O5	326.209	11.593			2.05722e+06	6.27116e+06	1.14973e+07	7.03014e+06	7.00792e+06	6.61333e+06	8.38249e+07	9.94954e+07	9.85512e+07	1.117	15.715	0.16	3.97	0.808109	0.00108545
MFCD18695608	C11 H15 N O4	225.1	7.698			161631	29189	71584.7	7.15492e+06	6.45772e+06	4.96735e+06	4.21052e+06	3.55339e+06	4.05851e+06	90.211	56.695	6.5	5.83	9.30773e-05	0.000168593
Microcystin-LR	C49 H74 N10 O12	994.549	11.783	97.4		65475	76645.4	74379.6	9.28491e+08	9.92187e+08	7.85978e+08	1.82916e+09	1.8896e+09	1.91331e+09	12483.1	25404.8	13.61	14.63	6.41709e-14	6.41709e-14
Midostaurin	C35 H30 N4 O4	570.229	10.765			267054	263382	249713	3.03212e+08	2.75066e+08	2.45216e+08	1.2558e+09	1.21443e+09	1.30303e+09	1044.37	4767.99	10.03	12.22	6.41709e-14	6.41709e-14
ML-236C	C18 H26 O3	290.188	13.183			1.06719e+06	1.76005e+06	1.22485e+06	6.36022e+06	2.62188e+06	8.60354e+06	1.51419e+08	1.31689e+08	1.18316e+08	5.193	107.514	2.38	6.75	0.0121551	1.72279e-05
momilactoneA	C20 H26 O3	314.188	12.504			9.19711e+06	1.29073e+07	9.27616e+06	4.07866e+07	3.9314e+07	3.58752e+07	3.24408e+07	3.40985e+07	4.31975e+07	4.238	3.676	2.08	1.88	8.44527e-05	0.000111185
MTTA	C12 H15 N O	189.119	12.495	77.4		848092	9.95191e+07	5.01175e+07	2.3547e+09	4.35801e+06	1.31172e+09	1.06408e+08	4.93184e+09	3.20508e+08	26.173	6.395	4.71	2.68	0.495869	0.325649
Mutagen X	C5 H3 Cl3 O3	215.915	0.983			8.97045e+07	9.40852e+07	9.69316e+07	7.45806e+06	3.41825e+07	6.6358e+07	1.89962e+07	1.81205e+07	2.33853e+07	0.363	0.202	-1.46	-2.31	0.111877	0.0621357
N-((4-AMINO-2-METHYL-5-PYRIMIDINYL)METHYL)FORMAMIDE	C7 H10 N4 O	166.086	23.067			926695	1.29309e+06	1.18857e+06	2.61647e+07	5.80478e+06	3.39963e+06	3.01151e+07	4.80411e+07	1.46201e+07	4.884	25.337	2.29	4.66	0.0337523	0.0035553
N-(2-hydroxyphenyl)acetamide	C8 H9 N O2	173.048	9.425	78.4		3.60269e+06	3.30996e+06	3.16338e+06	9.99761e+06	6.30492e+06	6.30472e+06	2.91832e+06	3.18157e+06	2.90227e+06	1.905	0.882	0.93	-0.18	0.0024048	0.687018
N-(3-acetamidopropyl)pyrrolidin-2-one	C9 H16 N2 O2	184.121	7.879			5.3539e+06	4.80809e+06	5.66435e+06	6.29541e+07	5.52011e+07	4.77221e+07	2.49586e+07	2.43179e+07	2.54836e+07	10.31	4.662	3.37	2.22	3.4622e-07	2.2144e-06
N(6)-[(Indol-3-yl)acetyl]-L-lysine	C16 H21 N3 O3	303.158	8.898			198137	209585	212325	1.31948e+07	1.24455e+07	1.06817e+07	2.90875e+07	2.78964e+07	2.89371e+07	59.381	138.068	5.89	7.11	1.38711e-12	6.55032e-14
N-(6-Aminohexanoyl)-6-aminohexanoate	C12 H24 N2 O3	244.179	9.092			2.57114e+06	2.19926e+06	2.24665e+06	5.4481e+06	5.54311e+06	4.38998e+06	4.57566e+07	4.12212e+07	4.42825e+07	2.425	19.71	1.28	4.3	0.000134234	8.11667e-08
N,N-Diethyl-4-methyl-1-piperazinecarboxamide 4-oxide	C10 H21 N3 O2	215.163	1.643			4.79089e+07	6.94458e+07	4.31778e+07	3.79414e+07	3.72666e+07	3.10824e+07	3.57384e+06	5.11918e+06	4.97923e+06	0.778	0.104	-0.36	-3.27	0.105469	1.13769e-05
N,N-Diisopropylethylamine (DIPEA)	C8 H19 N	129.152	8.257	81.2		2.68577e+07	1.54972e+09	7.59726e+08	1.52771e+09	3.05793e+07	1.51445e+09	2.12388e+08	3.84077e+09	9.07683e+08	1.993	1.195	1	0.26	0.985091	0.800729
N,N-dimethyl-9H-purin-6-amine	C7 H9 N5	163.085	23.383	66.8	52.8	587433	180080	1.16829e+06	7.57385e+07	4.0646e+07	8.0879e+06	4.50206e+07	6.44979e+07	7.94236e+07	69.193	109.796	6.11	6.78	0.00309426	0.00128828
N-[(2S)-2-Hydroxypropanoyl]-L-tryptophan	C14 H16 N2 O4	276.111	9.476			73535.6	45409	42417.5	6.81041e+06	6.20264e+06	1.40365e+07	6.56525e+06	5.63894e+06	6.27983e+06	149.979	138.295	7.23	7.11	2.44403e-06	3.50768e-06
N-[2,5-bis(2,2,2-trifluoroethoxy)benzoyl]-N'-(4-methoxyphenyl)urea	C19 H16 F6 N2 O5	466.102	16.042	79.8		5015.95	61264.5	82338.1	581986	7248.44	1.88877e+06	900507	1.10882e+07	8.62243e+06	9.5	140.741	3.25	7.14	0.530143	0.0568443
N-[5,10-Dioxo-1-(2-thienylacetyl)dodecahydrodipyrrolo[1,2-a:3',2'-E][1,4]diazepin-7-yl]cyclopropanecarboxamide	C20 H24 N4 O4 S	438.135	1.176	93.1		307342	268888	286710	7.79819e+06	7.65063e+06	3.04681e+06	6.80167e+07	7.8391e+07	7.9519e+07	26.684	273.416	4.74	8.09	6.28511e-05	1.60519e-06
N-[5-Benzyl-15-(3-carbamimidamidopropyl)-21-hydroxy-2-isobutyl-8-isopropyl-4,11-dimethyl-3,6,9,13,16,22-hexaoxo-10-oxa-1,4,7,14,17-pentaazabicyclo[16.3.1]docos-12-yl]-N~2~-hexanoyl-alpha-asparagine	C46 H72 N10 O12	956.531	11.711			89401.6	88987.4	88204.9	7.38724e+07	7.69935e+07	6.48724e+07	5.03158e+08	4.71977e+08	5.15633e+08	830.145	5654.27	9.7	12.47	6.41709e-14	6.41709e-14
N-{[(1S,4S,6S)-4-{2-[Benzyl(methyl)amino]-2-oxoethyl}-6-isopropyl-3-methyl-2-cyclohexen-1-yl]methyl}isonicotinamide	C27 H35 N3 O2	455.249	7.98	88.5		26598.3	53099.1	26017.3	1.1922e+06	1.31282e+06	972508	2.10302e+07	2.22598e+07	2.38754e+07	44.822	836.89	5.49	9.71	5.76281e-06	2.86812e-07
N-{[(2R,4S,5R)-5-Ethyl-1-azabicyclo[2.2.2]oct-2-yl]methyl}-2-furamide	C15 H22 N2 O2	244.153	2.001	67.9		1.53879e+07	1.64771e+07	1.805e+07	2.11221e+08	1.9813e+08	1.56443e+08	6.41398e+07	1.33359e+07	4.13149e+06	12.025	0.809	3.59	-0.31	0.023434	0.990489
N-{[3-Ethyl-11,15-dihydroxy-7-isopropyl-3-methyl-10-(methylamino)-6,9-dioxo-2-oxa-5,8-diazabicyclo[10.3.1]hexadeca-1(16),12,14-trien-4-yl]carbonyl}glycine	C23 H34 N4 O8	494.238	10.256			23803.5	25654.8	30648.6	94120.6	86470.2	81262	1.19188e+07	1.2696e+07	1.32884e+07	3.371	494.879	1.75	8.95	9.42696e-06	9.65894e-14
N-{3-[4-(2-Chloro-6-fluorobenzyl)piperazino]propyl}-3-(trifluoromethyl)benzamide	C22 H24 Cl F4 N3 O	457.149	10.312	69.7		37267.7	28333.1	35404.2	1.36614e+06	1.31123e+06	1.1153e+06	1.96013e+07	1.74495e+07	2.06724e+07	37.036	553.645	5.21	9.11	7.31673e-08	1.53493e-11
N-{4-[(1R,9S)-6-Oxo-11-(3-phenylpropyl)-7,11-diazatricyclo[7.3.1.02,7]trideca-2,4-dien-3-yl]phenyl}acetamide	C28 H31 N3 O2	441.233	7.905	84.5		24321.3	25480.9	24336.4	1.38795e+06	1.33177e+06	1.11607e+06	1.17868e+07	1.33219e+07	1.3217e+07	54.723	543.096	5.77	9.09	1.37189e-10	6.41709e-14
N-{4-[(2R,3R)-3-(Hydroxymethyl)-4-methyl-5-oxo-2-morpholinyl]phenyl}acetamide	C14 H18 N2 O4	300.111	8.84	97.2		34925.3	18395.4	34191.9	2.12419e+07	2.57087e+07	2.22617e+07	586786	832368	579883	651.081	17.162	9.35	4.1	2.12952e-07	1.05439e-05
N'-{6-[(5-chloro-3-pyridyl)oxy]-3-pyridyl}-N,N-dimethyliminoformamide	C13 H13 Cl N4 O	276.082	1.225	99.3		7.06263e+06	7.12854e+06	7.46189e+06	9.9242e+07	8.47911e+07	7.11995e+07	1.33245e+08	1.03543e+09	2.40233e+08	11.895	33.7	3.57	5.07	0.00663113	0.000694051
N~6~-(5-Oxo-D-isoleucyl)-L-lysine	C12 H23 N3 O4	273.169	7.567			173842	174030	164472	7.2194e+06	6.99559e+06	6.26386e+06	7.95452e+08	7.66813e+08	8.10442e+08	40.241	4575.72	5.33	12.16	6.4837e-14	6.41709e-14
N~6~,N~6~-Dimethyllysine	C8 H18 N2 O2	174.137	1.179			1.2716e+06	1.14025e+06	1.20597e+06	6.43763e+06	6.37601e+06	5.81355e+06	2.23517e+07	2.08082e+07	1.97942e+07	5.287	17.254	2.4	4.11	1.48278e-07	1.36219e-10
N~6~-[(2R)-3,4-Dihydro-2H-pyrrol-2-ylcarbonyl]-L-lysine	C11 H19 N3 O3	241.143	3.513			174807	478301	172851	1.65682e+06	748687	1.666e+06	3.96398e+07	2.16158e+07	4.22209e+06	9.478	123.655	3.24	6.95	0.0958795	0.00168714
N~6~-Octanoyllysine	C14 H28 N2 O3	272.21	11.263			103456	83754.6	109251	99323	104491	66537	8.17326e+06	7.87667e+06	8.7639e+06	0.96	79.002	-0.06	6.3	0.733198	2.39986e-07
N1-(1H-indol-4-yl)cyclohexane-1-carboxamide	C15 H18 N2 O	280.099	6.709	75.4		79407.6	78603.4	72072.2	3.79933e+07	3.77377e+07	3.34764e+07	1.45555e+08	1.30714e+08	1.56073e+08	480.103	1851.76	8.91	10.85	6.41709e-14	6.41709e-14
N1-(2-{2-[2-(acetylamino)phenoxy]ethoxy}phenyl)acetamide	C18 H20 N2 O4	328.142	9.522	74		57524.8	57484.5	114092	194710	383967	254752	1.61054e+07	1.37346e+07	1.55312e+07	4.429	269.99	2.15	8.08	0.00467381	1.65639e-06
N1-[2-(4-chlorophenyl)-2-oxoethyl]-4-chlorobenzamide	C15 H11 Cl2 N O2	258.137	12.058	61.2		120964	99926.2	160926	1.85897e+07	3.05707e+06	3.55398e+06	2.06248e+06	2.07621e+06	3.70355e+06	29.381	17.164	4.88	4.1	0.000690626	0.0025983
N1-[2-chloro-5-(trifluoromethyl)phenyl]-2-phenyl-2-(2-pyridylthio)acetamide	C20 H14 Cl F3 N2 O S	422.039	16.572	71.1		5819.81	45342.5	42652.9	278223	5919.1	737813	220620	8.35107e+06	3.03509e+06	6.523	71.158	2.71	6.15	0.61423	0.0745466
N1-[4-(1,3-Oxazol-5-yl)phenyl]cyclopropane-1-carboxamide	C13 H12 N2 O2	228.09	10.421	90.2		24535.6	17673.1	17345	2.34329e+06	1.97324e+06	1.72759e+06	1.96771e+07	1.75232e+07	1.83412e+07	111.652	1037.81	6.8	10.02	7.04844e-08	4.88199e-10
N2-Acetyl-L-aminoadipate	C8 H13 N O5	203.08	12.083			2.45303e+06	391711	3.61403e+06	1.39246e+08	2.90907e+06	7.63379e+07	1.29607e+07	3.27679e+06	2.06127e+07	31.12	5.284	4.96	2.4	0.103076	0.349091
N2-Dimethylguanosine	C12 H17 N5 O5	311.123	7.586			3.28927e+07	3.32478e+07	3.31229e+07	2.68563e+07	2.52947e+07	2.22077e+07	2.42089e+06	1.90964e+06	2.64513e+06	0.764	0.073	-0.39	-3.77	0.0434122	4.40847e-07
N3,N4-Dimethyl-L-arginine	C8 H18 N4 O2	202.143	1.198	95.4	62.2	2.62788e+06	1.57041e+06	1.2924e+06	6.38719e+06	6.21221e+06	4.4583e+06	3.25646e+07	2.54893e+07	2.86973e+07	3.956	18.274	1.98	4.19	0.00307734	2.34827e-05
N4-isopropyl-7-methylthieno[3,2-d]pyrimidin-4-amine	C10 H13 N3 S	207.087	0.916	95.1		2.27123e+06	2.07719e+06	1.73506e+06	9.73251e+06	2.25707e+07	9.23185e+06	1.41021e+06	1.72555e+07	1.31264e+07	4.685	6.319	2.23	2.66	0.0839816	0.259053
N5-(L-1-Carboxyethyl)-L-ornithine	C8 H16 N2 O4	204.111	2.398			481709	600029	502144	1.02556e+07	9.21405e+06	8.45486e+06	7.72542e+07	7.37265e+07	7.55448e+07	18.349	150.445	4.2	7.23	5.42908e-08	8.65463e-12
N6,N6,N6-Trimethyl-L-lysine	C9 H20 N2 O2	188.153	1.179	96.7	89.3	134304	1.12486e+06	989307	5.62441e+06	5.624e+06	4.58048e+06	6.17217e+08	5.52294e+08	6.1619e+08	5.685	622.85	2.51	9.28	0.0157538	4.1029e-05
N6-Dimethyladenosine	C12 H17 N5 O4	295.128	8.14			414201	378040	463778	6.64097e+07	6.13704e+07	5.3575e+07	2.60776e+07	2.22266e+07	2.60871e+07	148.166	62.959	7.21	5.98	1.83853e-10	4.86507e-09
N6-Me-Adenosine	C11 H15 N5 O4	281.112	6.767	99.3	84	3.21408e+07	2.92282e+07	3.6347e+07	4.16489e+06	3.31403e+06	2.68485e+06	3.40069e+06	2.86393e+06	2.98182e+06	0.103	0.093	-3.28	-3.43	3.65327e-06	2.97426e-06
N6-Me-dA	C11 H15 N5 O3	265.117	6.937	99.8		83452.9	72053.7	33034	1.16531e+08	1.17217e+08	9.8573e+07	9.29434e+08	8.65158e+08	9.17628e+08	1617.28	12735.3	10.66	13.64	2.90901e-07	4.86961e-08
N6-threonylcarbamoyladenosine	C15 H20 N6 O8	412.134	8.664			7.16519e+06	6.23885e+06	6.39123e+06	1.829e+08	1.60609e+08	1.49244e+08	1.93948e+08	1.95881e+08	2.08066e+08	25.13	30.648	4.65	4.94	2.64466e-09	1.0412e-09
N-Acetyl-1,6-anhydro-Î²-muramic acid	C11 H17 N O7	275.1	5.623			300114	264402	129429	7.21015e+08	7.26621e+08	6.38327e+08	7.26167e+08	7.32321e+08	6.2521e+08	2726.96	2746.45	11.41	11.42	1.06851e-07	1.07047e-07
N-Acetyl-2-pyrroline	C6 H9 N O	111.069	6.611			2.0306e+06	1.47015e+06	1.41102e+06	9.2667e+06	1.26778e+07	5.87391e+06	4.98791e+07	7.45804e+07	6.36386e+07	6.303	43.287	2.66	5.44	0.000705422	8.53925e-06
N-Acetyl-beta-D-galactosamine	C8 H15 N O6	221.091	14.374			17221.8	106065	216363	1.04654e+08	1.16429e+06	1.25895e+08	2.87841e+07	2.21425e+08	2.27717e+08	986.689	2087.62	9.95	11.03	0.0191588	0.00655417
N-Acetyl-DL-tryptophan	C13 H14 N2 O3	246.1	11.086	74.2		5.77757e+06	5.04652e+06	5.72445e+06	4.02975e+06	3.35069e+06	2.88315e+06	3.18465e+06	2.16317e+06	2.0853e+06	0.585	0.378	-0.77	-1.4	0.0314094	0.00274243
N-Acetyl-L-Carnosine	C11 H16 N4 O4	268.118	1.211			5.44782e+07	3.86906e+07	5.53429e+07	4.40189e+07	4.51104e+07	4.20148e+07	4.1643e+07	3.82867e+07	4.7164e+07	0.808	0.764	-0.31	-0.39	0.58822	0.423528
N-Acetyl-L-citrulline	C8 H15 N3 O4	217.106	1.827			247767	131209	124294	1.17629e+07	9.03097e+06	8.60005e+06	699912	414843	454829	68.829	3.466	6.1	1.79	5.43825e-06	0.00650755
N-Acetyl-L-glutamate5-semialdehyde	C7 H11 N O4	173.069	2.588			2.78685e+06	4.32081e+06	2.24828e+06	1.2292e+07	4.54929e+06	6.40339e+06	3.80571e+07	4.35338e+07	3.81084e+07	2.298	13.674	1.2	3.77	0.0547833	0.000260093
N-Acetyl-L-histidine	C8 H11 N3 O3	197.08	2.578			465946	808233	549831	1.17298e+07	8.95834e+06	1.31447e+08	1.53894e+08	1.24343e+08	1.66611e+08	21.334	279.893	4.42	8.13	0.00488871	0.000601369
N-Acetylneuraminicacid(NeuAc)	C11 H19 N O9	309.107	8.712			9.37047e+06	9.41697e+06	1.14285e+07	104862	257201	55241.9	75187.7	80220.2	79538.8	0.011	0.008	-6.49	-6.89	4.67364e-05	2.90764e-05
N-Acetylputrescine	C6 H14 N2 O	130.111	1.205	91.1		8.61152e+06	7.76831e+06	4.05416e+07	4.61801e+06	5.48659e+06	4.76214e+06	935842	912480	925123	0.553	0.107	-0.85	-3.22	0.121131	0.0019892
Nalidixic acid	C12 H12 N2 O3	232.085	9.085	98.3		1.42078e+06	1.33965e+06	1.4824e+06	8.95675e+06	7.33212e+06	6.15424e+06	2.4967e+07	1.9937e+07	2.0885e+07	5.161	14.7	2.37	3.88	1.12912e-05	7.90235e-07
Nalpha_Nalpha-Dimethyl-L-histidine	C8 H13 N3 O2	183.101	1.174			1.51889e+07	1.2594e+07	1.18152e+07	999646	1.46595e+06	1.14411e+06	299664	629066	582208	0.091	0.046	-3.46	-4.44	8.99902e-05	1.3605e-05
N-Butyryl-L-homoserinelactone	C8 H13 N O3	171.09	7.56			637044	691361	696300	1.85668e+07	1.654e+07	2.60897e+07	2.68286e+07	2.59968e+07	2.64026e+07	26.855	38.189	4.75	5.26	3.98154e-07	2.58835e-07
N-Carbamoylputrescine	C5 H13 N3 O	131.106	1.439			378985	2.39901e+06	2.17694e+06	9.75548e+07	9.91178e+07	8.47609e+07	2.251e+09	1.85242e+09	1.95781e+09	44.813	899.34	5.49	9.81	0.000305769	1.354e-05
Nebivolol	C22 H25 F2 N O4	405.175	10.936			108202	101712	96218.2	841538	804833	813524	1.74271e+07	1.41264e+07	1.57319e+07	7.998	154.67	3	7.27	1.18495e-07	6.75016e-14
N-Heptadecanoylglycine	C19 H37 N O3	327.277	14.755			52564.2	24021.6	7842.97	53790.3	40131.1	11893.9	1.44524e+07	1.35046e+07	1.53913e+07	1.671	601.643	0.74	9.23	0.855363	8.02026e-05
N-Hydroxy-6-(methylsulfanyl)hexanethioamide	C7 H15 N O S2	193.06	13.212			28905.1	33797	30812.6	7.50286e+06	1.32185e+06	1.03982e+06	1.73965e+06	651406	600620	42.9	21.141	5.42	4.4	0.000816924	0.00290832
Nicardipine	C26 H29 N3 O6	479.206	13.08			23736.1	29895.6	26223	1.83965e+06	561562	1.70307e+06	5.75842e+06	1.26036e+07	1.46061e+07	64.946	480.632	6.02	8.91	0.000174473	1.30492e-05
Nicotinamide	C6 H6 N2 O	122.048	7.557	98.9		1.23282e+06	896164	1.22899e+06	1.07562e+07	8.97007e+06	5.88092e+07	2.12194e+07	1.93604e+07	2.18785e+07	8.752	17.266	3.13	4.11	0.00337194	0.00255972
Nicotine glucuronide	C16 H22 N2 O6	338.147	10.014			219772	55163.9	17633.5	5.0621e+06	3.29312e+06	3.17688e+06	2.85227e+06	2.70695e+06	2.57297e+06	59.697	49.071	5.9	5.62	0.00120295	0.00186104
Nicotinic acid	C6 H5 N O2	123.032	1.827	93.3	67.1	2.29493e+07	3.22496e+07	1.31801e+07	3.49964e+07	2.97554e+07	3.40243e+07	3.0019e+08	2.41459e+08	2.38516e+08	1.483	10.521	0.57	3.4	0.216334	7.97884e-05
Nicotinic acid 1-oxide	C6 H5 N O3	139.027	2.137	90.4		1.10423e+07	1.35166e+07	1.09383e+07	4.79851e+07	4.56897e+07	4.52839e+07	1.79678e+06	2.44974e+06	1.29627e+06	4.138	0.163	2.05	-2.62	0.000354528	5.75986e-05
Nicotinuric acid	C8 H8 N2 O3	180.054	8.497	70.8		27293.7	81026.8	127799	3.41334e+06	2.97486e+06	4.89473e+06	9.27171e+06	1.73907e+07	6.9886e+06	42.126	114.428	5.4	6.84	0.000269152	7.28695e-05
Nikethamide	C10 H14 N2 O	178.111	11.443			3.96115e+06	3.53632e+06	3.84751e+06	158971	218912	231478	539715	245591	270969	0.057	0.07	-4.14	-3.83	3.10276e-05	9.12473e-05
Nitrendipine	C18 H20 N2 O6	360.132	10.607			39365.3	161104	39690.3	6.49444e+07	2.55283e+08	1.30255e+08	5.76763e+08	4.52093e+08	5.87841e+08	3281.78	14531.6	11.68	13.83	1.27838e-05	4.41552e-06
nivazol	C28 H31 F N2 O	430.243	7.925			26360.9	27617.7	27059.5	463027	461281	316446	7.92167e+07	1.1298e+08	1.18669e+08	17.047	4175.25	4.09	12.03	3.64725e-06	6.63107e-10
N-Methylcaprolactam	C7 H13 N O	127.1	10.786	95.1		1.17459e+07	8.16343e+06	1.29701e+07	1.63132e+06	1.54687e+06	1.36751e+06	1.25966e+06	504048	515418	0.132	0.044	-2.92	-4.51	0.000933423	0.000143775
N-Methylisopelletierine	C9 H17 N O	155.131	12.897			1.13874e+06	772456	998507	1.43918e+06	1.15035e+06	1.07033e+06	1.36245e+06	1.54335e+07	1.26726e+06	1.152	1.364	0.2	0.45	0.937677	0.290371
Noralfentanil	C16 H24 N2 O2	276.183	11.945			250917	30077.8	378144	2.51404e+07	108843	4.8116e+06	97416.9	2.99199e+06	108326	19.176	0.432	4.26	-1.21	0.305428	0.890208
Norepinephrine	C8 H11 N O3	169.074	6.582			192809	241085	244284	1.08784e+07	8.23975e+06	2.37537e+07	9.35972e+06	1.18549e+07	1.38722e+07	45.123	49.173	5.5	5.62	1.7456e-05	2.0551e-05
Norfentanyl	C14 H20 N2 O	232.159	12.098	93.4		36268	43054.7	71039.9	1.01811e+07	1.0497e+07	8.16704e+06	293281	521566	282477	236.468	6.812	7.89	2.77	1.43901e-06	0.00040975
Northienamycin	C10 H14 N2 O4 S	258.067	10.723			285600	377854	336143	8.82286e+06	7.76914e+06	7.44582e+06	6.58641e+06	5.78861e+06	6.50624e+06	23.113	19.356	4.53	4.27	9.04408e-08	1.61322e-07
NP-001346	C11 H15 N5 O3 S	297.089	8.025	99.7		1.0516e+07	1.05607e+07	9.84658e+06	1.07754e+07	1.09472e+07	9.73313e+06	2.27414e+06	2.48601e+06	2.62219e+06	1.025	0.236	0.04	-2.08	0.941714	4.24189e-07
NP-001596	C16 H30 O4	268.203	12.864	71.8		5.47532e+06	8.37399e+06	7.75788e+06	5.89389e+06	4.11601e+06	3.51336e+06	1.68136e+08	1.2474e+08	1.56532e+08	0.531	20.177	-0.91	4.33	0.0848781	6.31581e-06
NP-002322	C18 H32 O4	312.23	12.197	87.9		687472	652053	1.09495e+06	1.26518e+07	9.36674e+06	9.49407e+06	1.54659e+08	1.68803e+08	1.48538e+08	13.81	224.968	3.79	7.81	8.33498e-06	2.10119e-07
NP-003251	C27 H34 O12	588.165	13.192	68		28890.3	31333.5	30796.9	3.14642e+07	3.94122e+07	3.11903e+07	2.43393e+07	2.74988e+07	2.63155e+07	1021.67	854.487	10	9.74	6.41709e-14	6.43929e-14
NP-003459	C9 H14 O4	168.079	11.425	65		3.40466e+06	3.2548e+06	3.30175e+06	1.78462e+07	4.98208e+06	2.22926e+07	6.96183e+06	7.66211e+06	8.577e+06	5.405	2.321	2.43	1.21	0.0311008	0.151605
NP-004038	C16 H24 O3	264.172	11.886	61.3		2.14033e+07	1.94687e+07	1.80809e+07	1.70235e+06	1.63635e+06	1.441e+06	4.75275e+06	4.42921e+06	3.00892e+06	0.084	0.228	-3.57	-2.14	2.73539e-06	4.31328e-05
NP-004917	C15 H26 O3	254.188	12.795	64.1		1.1307e+06	1.53985e+06	1.43398e+06	2.98271e+06	3.04716e+06	1.31867e+06	4.99878e+07	5.13145e+07	5.51656e+07	2.08	35.785	1.06	5.16	0.151821	1.18948e-05
NP-005146	C16 H18 O4	256.106	3.649	65		3.70301e+06	4.20773e+06	3.78468e+06	2.83973e+07	3.70608e+07	2.52638e+07	3.63049e+07	4.95906e+07	4.75992e+07	7.503	12.577	2.91	3.65	8.53706e-06	2.92384e-06
NP-007065	C8 H10 O3	154.063	11.377	96.4		307504	126742	296031	2.97252e+06	3.39183e+06	5.90248e+06	1.44207e+07	1.35825e+07	1.54451e+07	11.458	48.714	3.52	5.61	0.000168901	1.88003e-05
NP-007077	C15 H16 N2 O4	288.111	12.182	76.4		571305	340413	758667	2.0581e+06	2.29899e+06	1.80277e+06	2.08189e+07	1.39899e+07	1.80953e+07	3.602	31.674	1.85	4.99	0.00212935	9.70061e-06
NP-007909	C13 H20 O3	206.131	13.015	63.2		3.99007e+06	2.68871e+06	3.47519e+06	3.49042e+07	4.72231e+07	4.27353e+07	1.72927e+08	7.21736e+07	1.7512e+08	12.297	49.76	3.62	5.64	0.00020266	2.32111e-05
NP-008095	C15 H24 O3	252.172	13.009	72.7		879443	718295	830209	3.59658e+06	4.19573e+06	5.82655e+06	3.5574e+07	2.72589e+07	4.68516e+07	5.054	42.849	2.34	5.42	0.00018936	1.76476e-06
NP-008474	C17 H22 N2 O5	356.134	9.923	60.7		93163.5	87866.4	92044.5	7.46606e+07	7.12378e+07	6.25346e+07	2.34296e+07	2.08513e+07	2.71405e+07	773.95	254.546	9.6	7.99	7.01661e-14	2.47113e-12
NP-008993	C18 H34 O4	314.245	13.406	81		363354	267645	504330	2.09875e+06	823047	812504	1.08361e+08	1.03243e+08	1.06535e+08	2.265	293.199	1.18	8.2	0.0218693	3.02494e-06
NP-009832	C15 H10 O2	222.064	8.617	83.6		157667	171787	119380	4.2352e+07	4.0863e+07	3.75488e+07	4.16617e+07	4.46815e+07	4.45714e+07	259.172	282.693	8.02	8.14	3.29972e-10	2.50449e-10
NP-010770	C33 H40 N2 O9	608.263	13.995	92.1		36194.1	41897.5	37025.3	3.80217e+06	4.29218e+07	2.9651e+06	2.91556e+07	230461	8.0771e+06	102.691	218.151	6.68	7.77	0.0191674	0.0356012
NP-011548	C18 H34 O3	280.24	13.206	85.1		858522	348495	978261	1.7842e+07	1.78725e+07	1.58202e+07	2.97405e+08	2.37708e+08	2.29363e+08	20.782	276.881	4.38	8.11	5.47199e-05	1.58432e-06
NP-012766	C31 H46 N4 O7	624.295	17.469	73.2		11047.1	8526.74	22821.7	2.47035e+07	3.79239e+07	4.24882e+07	1.7357e+06	1.15342e+06	1.50316e+06	3432.91	136.068	11.75	7.09	6.24793e-07	8.49213e-06
NP-013663	C18 H34 O5	352.225	12.5	61.9		1.24986e+06	1.22765e+06	1.22891e+06	1.58369e+07	6.43417e+06	6.17393e+06	8.12338e+06	1.79565e+07	1.1709e+07	5.236	9.528	2.39	3.25	0.0019934	0.000855209
NP-014287	C18 H32 O3	278.224	13.401	94.4		1.83784e+06	1.82996e+06	1.2268e+06	5.61002e+06	3.59699e+06	2.39528e+06	2.17907e+08	2.13914e+08	1.83006e+08	1.966	116.895	0.97	6.87	0.0289832	1.89861e-06
NP-014796	C20 H20 O4	346.124	3.685	98.2		136544	133247	124423	2.52137e+08	2.63829e+08	2.10678e+08	3.30847e+08	3.43245e+08	3.26039e+08	1892.25	2482.96	10.89	11.28	6.41709e-14	6.41709e-14
NP-015468	C20 H16 O4	320.1	10.421	72.2		514981	489897	516405	5.25088e+06	4.01549e+06	3.09414e+06	5.48798e+06	6.16439e+06	5.49455e+06	7.797	10.669	2.96	3.42	8.83602e-06	3.38173e-06
NP-015904	C21 H34 O11	500.162	7.131	84.2		125521	387018	97496.8	1.85099e+08	1.819e+08	1.63416e+08	4.65794e+07	5.88518e+07	6.97242e+07	1449.16	468.86	10.5	8.87	2.82693e-06	8.24137e-06
NP-016344	C11 H10 O5	244.035	10.11	80		8.63445e+06	5.2804e+06	7.88216e+06	1.14069e+07	9.1176e+06	9.01336e+06	4.47074e+06	4.60778e+06	4.32331e+06	1.157	0.567	0.21	-0.82	0.132197	0.035811
NP-016386	C16 H26 O4	264.172	12.184	68.5		2.6021e+06	915941	928796	5.69961e+06	1.47649e+07	5.83951e+06	2.46555e+06	3.20507e+06	3.03679e+06	6.287	3.27	2.65	1.71	0.00827292	0.179918
NP-016455	C11 H18 N2 O4	242.126	10.145	95.9		538124	475858	508649	318955	150718	203276	8.63807e+06	8.14885e+06	8.68977e+06	0.4	16.982	-1.32	4.09	0.00739533	1.0561e-05
NP-016495	C13 H20 O6	294.103	8.151	64.1		35139.8	115366	79687.8	439443	145888	255367	2.66797e+07	2.90953e+07	2.17536e+07	3.205	334.803	1.68	8.39	0.0365273	1.29716e-05
NP-016928	C20 H28 O3	316.203	12.969	74.5		310014	340036	313015	3.39072e+06	3.16583e+06	2.34347e+06	9.05683e+07	6.76929e+07	8.04504e+07	10.114	257.018	3.34	8.01	3.34701e-06	9.93301e-09
NP-017061	C20 H30 O4	316.203	12.782	66.5		639283	576712	581412	5.73615e+06	4.63536e+06	3.92553e+06	7.23038e+07	6.94654e+07	6.99341e+07	7.973	120.283	3	6.91	1.48547e-06	3.34969e-09
NP-017683	C48 H80 O18	966.517	11.358	64.8		65462.1	67330.5	64312.4	3.00928e+07	2.51937e+07	2.54835e+07	1.77196e+07	1.75541e+07	1.87551e+07	389.286	270.685	8.6	8.08	6.41709e-14	6.41709e-14
NP-018661	C8 H16 O3	142.099	10.369	80.7		638276	1.01503e+06	1.12211e+06	3.16506e+07	2.64048e+07	2.45422e+07	4.77681e+06	5.86704e+06	5.29256e+06	26.014	5.214	4.7	2.38	1.78537e-06	8.57359e-05
NP-020082	C8 H12 O4	154.063	5.482	81.2		8.29404e+06	4.71192e+06	6.78696e+06	5.82473e+06	1.29858e+07	6.53783e+06	3.62415e+07	3.78279e+07	7.26873e+07	0.963	5.574	-0.05	2.48	0.784283	0.00159632
NP-020214	C16 H32 O4	288.23	12.685	65.4		1.14056e+07	1.09791e+07	1.03154e+07	2.51045e+06	1.99357e+06	1.53692e+06	1.31074e+08	1.24892e+08	1.5011e+08	0.182	11.939	-2.46	3.58	2.50165e-05	2.38693e-06
NP-020521	C18 H32 O3	278.224	13.009	95.3		2.56822e+06	1.30267e+06	1.10702e+06	1.56269e+07	1.30465e+07	1.10167e+07	2.30077e+08	2.1105e+08	2.23182e+08	10.015	171.327	3.32	7.42	0.000201111	1.49719e-06
NP-021868	C15 H14 O4	240.075	4.068	70		144496	83141.6	98511.9	3.62023e+06	1.0933e+06	3.90811e+06	2.4938e+07	1.46626e+07	1.9445e+07	36.749	197.387	5.2	7.62	0.000422703	2.4308e-05
NP-022231	C6 H13 N O4	163.085	1.295	66.2	58.3	3.4398e+06	4.27923e+06	1.39754e+06	5.03235e+07	6.5966e+07	7.00148e+07	4.83998e+07	9.01934e+07	7.81857e+07	19.177	22.73	4.26	4.51	0.000198378	0.000157879
NP-022531	C20 H34 O3	322.25	12.926	80.5		1.5293e+06	2.38364e+06	2.05883e+06	2.85561e+06	478486	1.20884e+06	1.14958e+08	9.77027e+07	1.08163e+08	0.587	52.536	-0.77	5.72	0.517908	0.000233442
NPC	C28 H30 N4 O6	518.216	7.634			38045.2	36810.3	31938.5	66259.2	62639.5	86703.8	5.82351e+07	5.82735e+07	6.94155e+07	1.8	1583.08	0.85	10.63	0.00135426	3.06777e-12
N-pentylpantothenamide	C14 H28 N2 O4	288.205	7.649			54072.7	52317.5	45393.4	461677	418741	459632	1.69328e+07	1.70479e+07	1.85318e+07	8.785	325.855	3.14	8.35	6.6634e-08	6.41709e-14
N-Ribosylnicotinamide	C11 H14 N2 O5	254.09	8.464			334214	329644	315175	2.40244e+07	2.2616e+07	1.88234e+07	8.75499e+07	8.80497e+07	8.69338e+07	68.607	265.59	6.1	8.05	1.11076e-11	6.4837e-14
N-Succinyl-2-L-amino-6-oxoheptanedioate	C11 H15 N O8	289.08	7.619			113898	94225.1	116139	713633	617962	512848	3.4713e+07	4.15811e+07	3.6579e+07	5.426	321.157	2.44	8.33	7.22466e-06	7.14108e-10
N-Undecanoylglycine	C13 H25 N O3	243.183	12.314			4.99531e+07	4.72605e+07	5.91876e+07	6.0296e+07	4.16211e+07	5.06455e+07	4.13617e+07	6.51786e+07	3.05633e+07	1.014	0.828	0.02	-0.27	0.987317	0.688877
Nα-[(3-{[(4-acetylphenyl)carbamoyl]amino}-1,4,5-trihydroxycyclohexyl)carbonyl]phenylalaninamide	C25 H30 N4 O7	498.212	10.412	61.4		54022.6	43850	50364	157571	208585	322238	5.41042e+07	4.9995e+07	4.84547e+07	4.142	992.674	2.05	9.96	0.0003943	6.75912e-08
octadiene	C8 H14	110.11	10.358			9.63917e+06	1.49627e+07	9.11492e+06	7.0047e+07	6.85098e+07	5.35784e+07	7.87174e+07	6.96047e+07	8.89164e+07	7.107	8.166	2.83	3.03	7.43646e-05	3.83281e-05
octinoxate	C18 H26 O3	290.188	23.334			935832	448183	613141	4.36919e+06	1.79839e+07	5.65496e+06	4.74829e+07	1.77846e+07	4.53131e+07	9.223	73.903	3.21	6.21	0.00465173	0.000386883
Octyl hydrogen phthalate	C16 H22 O4	278.151	14.736	90.6		2.38826e+06	2.3952e+06	2.19624e+06	3.41992e+06	3.1832e+06	3.8816e+06	1.81425e+07	1.71335e+07	2.08883e+07	1.432	7.597	0.52	2.93	0.00313917	4.31157e-07
Octylaldehyde	C8 H16 O	128.12	10.349			1.07744e+07	1.64166e+07	1.00745e+07	8.00756e+07	7.69676e+07	6.21671e+07	9.00646e+07	7.89907e+07	9.99217e+07	7.144	8.359	2.84	3.06	5.353e-05	2.83121e-05
Octylphosphonic acid	C8 H19 O3 P	194.106	8.083	86.2		890283	731761	1.351e+06	2.22529e+07	2.11189e+07	3.23658e+07	2.79299e+07	2.73551e+07	2.69573e+07	24.995	30.726	4.64	4.94	4.80714e-06	3.98692e-06
O-Ethyl (4-hydroxyphenyl)carbamothioate	C9 H11 N O2 S	197.051	8.24			150335	151291	144689	6.18358e+07	5.29642e+07	4.62652e+07	3.66332e+07	3.41325e+07	3.72191e+07	352.307	243.677	8.46	7.93	1.22791e-13	6.52811e-13
Oglufanide	C16 H19 N3 O5	333.132	7.365			103834	134017	79023.2	1.14556e+07	1.01662e+07	1.05397e+07	1.5525e+08	1.47687e+08	1.63562e+08	101.505	1495.18	6.67	10.55	1.28783e-07	6.33685e-10
Oleamide	C18 H35 N O	281.272	15.664	98.1		592978	763814	897176	4.80571e+07	5.22611e+07	7.41822e+07	8.67076e+07	7.34898e+07	9.82678e+07	68.421	113.519	6.1	6.83	6.33362e-07	4.19442e-07
Olmesartan medoxomil	C29 H30 N6 O6	558.223	12.387			53453.3	60328.1	53396.3	3.21366e+07	4.82006e+07	3.8993e+07	1.26756e+08	5.26845e+07	7.20724e+07	729.477	1348.33	9.51	10.4	5.11156e-07	3.07035e-07
Olodaterol	C21 H26 N2 O5	386.186	13.529			909722	1.41341e+06	892696	1.9808e+08	1.90772e+08	1.79978e+08	1.53437e+08	1.48035e+08	1.52135e+08	209.703	167.232	7.71	7.39	3.52469e-08	5.34382e-08
O-Methylpongamol	C19 H16 O4	308.105	14.617			10806.9	1.30919e+07	8.17665e+06	2.15489e+06	1.30048e+06	3.73986e+06	6.6725e+06	8.6088e+06	5.19403e+06	0.264	0.816	-1.92	-0.29	0.921297	0.615613
OPEO	C16 H26 O2	250.193	12.809	68.7		1.5279e+06	1.98065e+06	1.59443e+06	4.23561e+06	4.02602e+06	3.44963e+06	1.00272e+08	8.43503e+07	9.36722e+07	2.525	58.75	1.34	5.88	0.000254763	2.31679e-08
Orotinichalcone	C26 H28 O6	436.189	8.101			44518	139690	86510.5	1.24191e+07	1.21898e+07	1.15038e+07	4.74455e+06	5.4463e+06	4.56543e+06	140.906	54.844	7.14	5.78	4.02948e-06	1.37655e-05
Oxadixyl	C14 H18 N2 O4	278.126	7.099			3.00366e+07	2.9782e+07	3.15677e+07	5.82374e+07	5.65525e+07	4.96138e+07	9.89598e+07	9.95929e+07	1.02547e+08	1.883	3.316	0.91	1.73	2.66788e-05	5.95406e-07
Oxepanone	C6 H10 O2	114.068	8.151	84.3		5.4749e+06	6.532e+06	9.25932e+06	6.7386e+07	3.73434e+07	4.2118e+07	3.7253e+07	2.80578e+07	5.30975e+07	6.448	5.703	2.69	2.51	0.000558727	0.00106748
OxidizedCypridinaluciferin	C21 H27 N7 O	393.226	9.682			57132.2	50573.5	48663.8	933732	887970	580363	3.65677e+07	3.25985e+07	3.62669e+07	17.558	717.112	4.13	9.49	2.08472e-06	5.25293e-09
Paeonoside	C15 H20 O8	328.117	8.866			63579.9	63387	64976	1.87638e+06	1.60537e+06	1.77012e+06	1.15142e+07	1.89956e+07	1.28935e+07	27.841	202.793	4.8	7.66	7.79342e-07	3.42098e-08
Palmitic Acid	C16 H32 O2	273.266	12.021	86.1		3.07021e+07	2.87293e+07	2.96316e+07	3.04224e+07	2.7696e+07	3.02809e+07	2.88626e+07	3.42574e+07	3.80881e+07	1.022	1.156	0.03	0.21	0.993215	0.285188
Palmitoleic acid	C16 H30 O2	254.224	12.875	94.6		799396	756161	324890	1.43712e+07	1.32193e+07	1.17087e+07	8.67031e+07	8.57468e+07	9.39501e+07	17.482	114.662	4.13	6.84	3.50456e-05	1.98754e-06
Pantetheine	C11 H22 N2 O4 S	278.129	8.831			93152.2	106382	69107.8	5.9265e+07	5.86788e+07	5.09051e+07	3.96323e+06	4.16129e+06	3.92374e+06	629.925	42.546	9.3	5.41	4.47354e-10	1.82841e-07
Pantothenicacid(VitaminB5)	C9 H17 N O5	219.111	7.241		83.5	3.00233e+07	2.59462e+07	2.66096e+07	1.53384e+07	1.52356e+07	1.17742e+07	1.12664e+08	1.04393e+08	1.20116e+08	0.573	4.234	-0.8	2.08	0.000584479	8.08753e-06
Pantothenol	C9 H19 N O4	205.131	8.134			36071.6	206382	81800.8	1.12632e+08	5.23625e+07	4.55558e+07	4.24678e+07	4.50851e+07	4.7044e+07	640.121	551.157	9.32	9.11	1.96697e-05	2.75478e-05
Paradol	C17 H26 O3	278.188	12.188			814210	1.09669e+06	696755	5.66381e+06	6.63609e+06	899060	3.53035e+07	2.54476e+07	2.52993e+07	6.956	31.254	2.8	4.97	0.108145	0.00159188
PEG n15	C30 H62 O16	695.43	11.138	98.8		1.17315e+08	9.94428e+07	9.13635e+07	329701	242238	232633	406994	348034	412652	0.002	0.004	-8.68	-7.93	3.09474e-09	7.63461e-09
PEG n16	C32 H66 O17	739.456	11.195	98.9		9.48902e+07	8.40816e+07	1.08446e+08	327475	288323	592901	453376	409956	427336	0.003	0.005	-8.18	-7.79	4.7107e-07	5.20805e-07
PEG n5	C10 H22 O6	238.141	8.4	99.7		4.5209e+07	4.33761e+07	4.58989e+07	5.44763e+07	5.811e+07	5.10719e+07	2.86928e+07	2.96985e+07	2.64552e+07	1.205	0.635	0.27	-0.66	0.00997017	0.000103046
PEG n6	C12 H26 O7	282.168	9.028	99.1		5.84727e+07	5.49217e+07	5.54996e+07	3.39033e+07	3.1342e+07	2.58376e+07	1.48054e+07	1.58132e+07	1.78473e+07	0.565	0.285	-0.82	-1.81	0.000623855	1.12495e-05
PEG n7	C14 H30 O8	326.194	9.542	97.9		6.53961e+07	6.2335e+07	6.30928e+07	1.6837e+07	1.37959e+07	1.11841e+07	1.01031e+07	6.49948e+06	1.16082e+07	0.219	0.16	-2.19	-2.64	0.000280731	7.32281e-05
PEG n8	C16 H34 O9	370.22	9.963	99.2		1.34764e+08	1.21187e+08	1.2176e+08	9.5175e+06	7.97059e+06	6.37421e+06	5.55032e+06	4.79067e+06	6.81135e+06	0.065	0.046	-3.93	-4.46	1.63441e-06	1.00933e-06
PEG-4	C8 H18 O5	194.116	7.549			8.5673e+08	7.33945e+08	7.23196e+08	7.71101e+07	6.87876e+07	8.17375e+07	1.00943e+08	1.00248e+08	9.69269e+07	0.105	0.137	-3.25	-2.87	8.3768e-08	2.05455e-07
Peliglitazar	C30 H30 N2 O7	530.205	8.209			20707.4	69368.3	48066.8	378437	309272	308882	4.14012e+06	6.60532e+06	2.23545e+07	6.434	137.42	2.69	7.1	0.0146961	0.000106856
Pentosidine	C17 H26 N6 O4	378.2	7.421			186494	209055	160599	3.30855e+09	2.97281e+09	2.65826e+09	3.05968e+09	3.08061e+09	3.34944e+09	15940.5	16518.5	13.96	14.01	6.41709e-14	6.41709e-14
Pentoxyverine	C20 H31 N O3	333.23	13.763			21651.6	28231.3	20957.7	1.33726e+07	1.44266e+07	1.08306e+07	4.72619e+07	4.47398e+07	4.19661e+07	617.626	2066.36	9.27	11.01	3.13169e-10	5.22293e-12
Pentyl isothiocyanate	C6 H11 N S	129.061	11.398			90858.6	3.2345e+06	1.38582e+06	6.85957e+07	1.26117e+06	4.31318e+07	9.82989e+06	1.02702e+08	7.10962e+07	31.124	51.303	4.96	5.68	0.179983	0.0771112
P-Gal	C12 H16 O6	256.096	10.85			7.80152e+07	7.51217e+07	8.0803e+07	6.27614e+07	5.7978e+07	5.36037e+07	8.49763e+06	8.54738e+06	9.56325e+06	0.743	0.11	-0.43	-3.19	0.00296484	3.09008e-08
phe-ile	C15 H22 N2 O3	278.163	8.311			83103	41458.9	40433	1.85274e+08	2.02521e+08	1.79462e+08	7.33682e+07	7.20007e+07	7.5523e+07	4468.87	1769.66	12.13	10.79	3.21467e-08	9.48733e-08
phe-met	C14 H20 N2 O3 S	296.119	9.177			752924	841950	709984	4.0633e+06	4.14513e+06	3.87511e+06	1.10951e+08	1.0257e+08	1.16658e+08	5.397	147.36	2.43	7.2	3.15901e-07	6.43929e-14
Phenacetin	C10 H13 N O2	179.095	5.712			2.79434e+06	2.04574e+06	1.79573e+06	5.56899e+09	5.67551e+09	4.95618e+09	7.61004e+09	6.97138e+09	7.26646e+09	2722.23	3551.99	11.41	11.79	1.01055e-11	3.751e-12
Phenanthrene	C14 H10	178.078	7.381			333096	246088	138970	1.29329e+07	1.22007e+07	1.15294e+07	9.23187e+06	8.87133e+06	8.04719e+06	49.579	36.049	5.63	5.17	3.40778e-06	5.85365e-06
Phencyclidine	C17 H25 N	243.195	7.57	73		868580	1.11185e+06	1.13424e+06	566075	585366	1.82148e+07	90346.9	66206.4	68641.7	0.526	0.062	-0.93	-4.02	0.82469	0.0716759
Phenethylamineglucuronide	C14 H19 N O6	297.121	11.232			85931.9	49625.9	58970.7	8.35059e+07	8.24048e+07	4.85917e+07	6.47849e+06	6.53603e+06	6.83039e+06	1397.39	110.835	10.45	6.79	1.33499e-07	1.08225e-06
Phenol	C6 H6 O	94.0419	7.932			5.25412e+06	4.23159e+06	4.28263e+06	4.78526e+07	4.66641e+07	4.34252e+07	5.09602e+08	4.59327e+08	5.14356e+08	10.896	118.993	3.45	6.89	1.95613e-07	1.08789e-11
Phenylacetaldehyde	C8 H8 O	120.058	13.176			1.84658e+06	2.09572e+06	2.2677e+06	1.42474e+07	1.45802e+07	1.41589e+07	1.31605e+07	7.35657e+06	1.05932e+07	6.798	5.055	2.77	2.34	2.89904e-05	9.25198e-05
Phenylisocyanate	C7 H5 N O	119.037	7.04			7.29393e+06	7.47037e+06	6.17684e+06	5.66598e+07	8.8688e+07	6.63085e+07	3.41728e+07	2.53055e+07	3.05979e+07	9.091	4.195	3.18	2.07	6.86199e-06	0.000104868
Pheophorbide A	C35 H36 N4 O5	592.269	15.708			5896.87	5964.83	5909.17	263691	255278	393153	6.76227e+06	6.05042e+06	1.28556e+07	44.624	1144.37	5.48	10.16	4.93823e-06	2.44293e-07
Phloretic acid	C9 H10 O3	166.005	21.626		75.1	6.51201e+07	6.25858e+07	7.09588e+07	6.18972e+06	4.93458e+06	5.07186e+06	6.23236e+07	6.22659e+06	2.46963e+06	0.078	0.096	-3.68	-3.39	0.0429496	0.11304
Phthalic Acid, Bis-N-Pentyl Ester	C18 H26 O4	306.183	11.996			895550	1.0887e+06	441784	3.40269e+06	7.44371e+06	8.26921e+06	4.40507e+07	2.94417e+07	2.20677e+07	8.312	32.876	3.06	5.04	0.00294077	0.000120587
phyllanthostatin A	C29 H30 O13	586.167	11.601			25264.3	25377.1	24929.5	1.05516e+07	6.74818e+06	5.75304e+06	4.98591e+06	5.60087e+06	3.81054e+06	267.104	197.35	8.06	7.62	2.40561e-07	3.80987e-07
Picaridin	C12 H23 N O3	229.168	11.977			8.07492e+06	8.00708e+06	9.04571e+06	1.14298e+07	9.69552e+06	9.845e+06	6.99724e+06	8.8119e+06	6.68295e+06	1.219	0.867	0.29	-0.21	0.12187	0.432769
Pinolenic acid	C18 H30 O2	278.224	12.242	85.1		1.13604e+06	1.21443e+06	488950	7.35534e+06	7.87948e+06	6.71764e+06	4.92286e+07	5.09105e+07	4.1433e+07	6.475	43.334	2.69	5.44	0.000342244	8.62345e-06
Piperaduncin A	C29 H30 O7	490.2	23.085			878174	1.25385e+06	335017	2.74855e+07	6.37712e+06	8.35487e+06	2.17758e+07	1.92947e+07	1.18195e+07	9.514	21.971	3.25	4.46	0.00398843	0.00196659
Piperidine	C5 H11 N	85.0892	8.239			1.07794e+06	2.91501e+06	1.95634e+06	9.65951e+07	8.99077e+07	8.66695e+07	1.48242e+08	1.4312e+08	1.46657e+08	45.957	74.965	5.52	6.23	7.529e-06	3.71308e-06
Piperidione	C9 H15 N O2	169.11	3.649			3.99301e+06	3.54262e+06	3.169e+06	5.2578e+07	5.96215e+07	5.51822e+07	3.78804e+06	3.86243e+06	3.9967e+06	15.577	1.09	3.96	0.12	2.29398e-08	0.400329
Piperocaine	C16 H23 N O2	261.169	1.244	66.4		1.2479e+07	1.19935e+07	1.20725e+07	1.58427e+07	1.51913e+07	1.48262e+07	696239	281378	449112	1.258	0.037	0.33	-4.75	0.571292	1.11266e-05
Piracetam	C6 H10 N2 O2	142.074	7.542			2.10122e+06	2.25788e+06	291330	2.88644e+06	2.35984e+06	5.17442e+06	1.42629e+07	1.79792e+07	1.7144e+07	1.374	8.159	0.46	3.03	0.232736	0.00872011
pirodavir	C21 H27 N3 O3	369.205	12.656			85897.5	53660	62035.7	5.08738e+06	1.38135e+07	7.49707e+06	4.42158e+07	3.8948e+07	6.9264e+07	120.851	712.747	6.92	9.48	8.68124e-06	1.4273e-06
PKF118-310	C7 H7 N5 O2	193.06	12.187			23132.8	27007.5	23090.8	1.65902e+08	1.46025e+08	1.37127e+08	5.46243e+07	5.31113e+07	5.5608e+07	6312.49	2361.34	12.62	11.21	6.41709e-14	6.41709e-14
Porphobilinogen	C10 H14 N2 O4	226.095	3.879			1.87675e+06	2.49677e+06	2.63145e+06	1.6816e+08	1.36804e+08	1.07264e+08	1.39793e+09	8.65676e+08	9.14751e+08	54.792	366.374	5.78	8.52	1.42783e-06	2.11532e-07
PPG n4	C12 H26 O5	250.178	11.238	97.9		2.06719e+07	2.32474e+07	2.06986e+07	4.5816e+07	4.39197e+07	4.07316e+07	6.10473e+07	6.48844e+07	5.65226e+07	2.122	2.949	1.09	1.56	2.94413e-05	2.74938e-06
PPG n5	C15 H32 O6	308.219	11.769	71.9		4.17593e+06	4.39438e+06	4.04708e+06	9.27886e+06	9.86127e+06	9.20167e+06	8.53092e+06	6.46345e+06	6.47088e+06	2.222	1.55	1.15	0.63	0.000132577	0.00147616
Pregabalin	C8 H17 N O2	159.126	20.863			1.16007e+06	914609	497963	2.92308e+06	1.8669e+06	2.77571e+06	1.26486e+06	1.16136e+06	2.54987e+06	3.035	1.383	1.6	0.47	0.0266857	0.170876
Premithramycin A2'	C33 H38 O15	674.221	14.258			16170.9	16796.3	14881.2	1.04131e+07	1.86795e+07	1.54666e+07	33035.5	37650.2	31505.2	956.447	2.043	9.9	1.03	1.38848e-08	0.00561231
pre-putrebactin	C16 H30 N4 O7	390.211	6.737			77452.4	76667.9	71393.8	263722	145286	188413	2.78358e+07	2.60581e+07	2.54395e+07	2.458	339.883	1.3	8.41	0.00146687	4.36168e-08
Proclavaminicacid	C8 H14 N2 O4	202.095	2.384			1.32964e+06	1.4148e+06	614603	1.94422e+06	1.25201e+06	1.02871e+06	3.00405e+07	2.65672e+07	2.55086e+07	0.942	19.981	-0.09	4.32	0.630316	4.89769e-05
Prolylglycine	C7 H12 N2 O3	172.085	8.952	98.9		90859.2	109893	132213	514973	512971	370190	3.6701e+07	3.68617e+07	3.92643e+07	4.668	335.433	2.22	8.39	7.07239e-05	1.19118e-08
Prolylleucine	C11 H20 N2 O3	228.147	1.269	93.7		4.4239e+07	4.02068e+07	4.09838e+07	1.06474e+08	9.83722e+07	9.41897e+07	175705	369089	261143	2.4	0.006	1.26	-7.29	0.00682992	4.89458e-07
Propamocarb	C9 H20 N2 O2	188.153	7.558			163570	163747	154753	587891	560279	1.10849e+07	1.17774e+08	9.59172e+07	1.1884e+08	3.594	720.023	1.85	9.49	0.0700697	0.000470915
PropanethialS-oxide	C3 H6 O S	90.014	6.862			80044.9	78971	51646.7	893572	979953	291072	1.9867e+07	1.92523e+07	1.86069e+07	11.315	243.79	3.5	7.93	0.00149612	7.15269e-06
Propionylpromazine	C20 H24 N2 O S	340.167	13.233	61.5		83371.5	62407	62217.8	1.11074e+07	1.11698e+07	1.41989e+07	1.14699e+07	1.21729e+07	1.27815e+07	178.984	195.058	7.48	7.61	5.88784e-09	5.82296e-09
Propoxur	C11 H15 N O3	209.105	11.762			916291	1.26478e+06	1.60689e+06	2.29826e+06	747725	694409	2.3053e+07	1.92521e+07	2.73601e+07	0.591	18.227	-0.76	4.19	0.908575	0.000407281
Propoxyphenyl homohydroxysildenafil	C24 H34 N6 O5 S	518.232	11.305	75.7		85656.8	79049.1	84490.3	1.94035e+08	2.09431e+08	2.01862e+08	2.2481e+08	1.45024e+08	1.63803e+08	2389.17	1938.72	11.22	10.92	3.88178e-12	6.36091e-12
Propoxyphenyl thiohydroxyhomosildenafil	C24 H34 N6 O4 S2	534.209	13.664	85.5		284726	203905	282902	1.0258e+10	1.05333e+10	1.01222e+10	1.79443e+10	1.72855e+10	1.89131e+10	36260	63429.4	15.15	15.95	6.41709e-14	6.41709e-14
prosolanapyrone II	C18 H24 O4	304.167	12.207			277877	237133	201437	2.77446e+07	2.45584e+07	2.52489e+07	2.19208e+08	2.06959e+08	2.01235e+08	106.476	872.754	6.73	9.77	7.39643e-10	1.31228e-13
Prostaglandin E1	C20 H34 O5	336.23	13.183	61.1		1.03898e+06	1.12279e+06	1.80607e+06	3.48744e+07	3.21099e+07	2.17864e+07	1.25585e+07	2.18292e+07	2.21267e+07	28.598	19.442	4.84	4.28	3.07217e-05	7.83196e-05
Prostaglandin H1	C20 H34 O5	336.229	12.82	70.8		1.38223e+06	1.84149e+06	1.4888e+06	6.93265e+06	5.60392e+06	3.58682e+06	3.86957e+07	4.64021e+07	3.68396e+07	3.764	25.991	1.91	4.7	0.00143841	4.53536e-06
pro-trp	C16 H19 N3 O3	301.142	9.427			8.21687e+06	7.21443e+06	8.47705e+06	5.16281e+08	4.83758e+08	4.30366e+08	8.27194e+08	7.79054e+08	8.41878e+08	58.874	100.67	5.88	6.65	2.67586e-11	1.02585e-12
Pseudouridine	C9 H12 N2 O6	244.069	2.095			1.80377e+06	2.12852e+06	1.88754e+06	1.85513e+07	1.47507e+07	1.32967e+07	1.42028e+08	1.61902e+08	1.36588e+08	7.815	75.245	2.97	6.23	1.85825e-06	2.16745e-08
Pterin	C6 H5 N5 O	163.049	2.315			2.69319e+06	2.41378e+06	2.64864e+06	1.60513e+08	1.39692e+08	1.30772e+08	1.55856e+08	1.6205e+08	1.56166e+08	52.741	58.961	5.72	5.88	5.83245e-12	3.03113e-12
Pteroicacid	C14 H12 N6 O3	312.096	14.57			13143.8	56665.5	15821.9	1.68749e+06	1.53645e+06	1.55515e+06	9.71658e+06	9.63598e+06	1.03921e+07	98.291	614.124	6.62	9.26	7.13458e-05	8.41021e-06
Pulcherriminic acid	C12 H20 N2 O4	256.142	10.018			169085	87868.7	133023	1.52909e+07	1.22275e+07	1.02296e+07	1.52889e+07	1.45712e+07	1.33015e+07	91.92	109.539	6.52	6.78	8.91341e-07	7.84366e-07
pyraclonil	C15 H15 Cl N6	314.105	2.962			331050	433723	294657	1.52703e+07	1.48476e+07	1.2616e+07	1.57642e+07	1.88053e+07	1.83469e+07	44.85	55.42	5.49	5.79	2.46094e-07	1.72412e-07
Pyrethrini	C21 H28 O3	328.203	12.961			50781.3	23896.9	21619	5.3343e+06	5.15431e+06	3.30067e+06	559680	564708	570234	215.69	23.631	7.75	4.56	2.47185e-06	6.07741e-05
Pyridine-3-aldehyde	C6 H5 N O	107.037	1.816			663682	638266	722414	1.72968e+06	1.14539e+06	1.09127e+06	6.02948e+07	4.21621e+07	4.32214e+07	1.726	65.124	0.79	6.03	0.0133266	5.67742e-07
Pyridostigmine	C9 H12 N2 O2	180.09	3.897			957849	1.40187e+06	880618	7.74799e+06	9.86392e+06	1.92055e+07	2.06165e+08	1.15991e+08	1.17503e+08	10.298	122.673	3.36	6.94	0.000477372	7.03042e-06
Pyridoxamine;2-Methyl-4-aminomethyl-5-hydroxymethyl-3-Pyridinol	C8 H12 N2 O2	168.09	4.259			856478	876009	650081	1.74076e+07	1.28255e+07	1.1696e+07	5.01842e+07	3.65378e+07	1.15582e+08	14.975	58.594	3.9	5.87	0.000213242	1.94816e-05
Pyridoxine	C8 H11 N O3	169.074	8.016	75.1	78.9	455738	840898	436687	3.95625e+07	3.19741e+07	3.81379e+07	4.14615e+07	4.46914e+07	4.56794e+07	83.684	98.064	6.39	6.62	1.21158e-06	1.01081e-06
pyroglutamylglycine	C7 H10 N2 O4	186.064	8.305			82593.1	101566	130115	9.90695e+07	9.02766e+07	7.69298e+07	8.22924e+07	7.34742e+07	7.55621e+07	888.845	743.969	9.8	9.54	1.45396e-09	2.00187e-09
QJ4750000	C10 H8 O2	160.053	6.621			43058.5	106691	300582	2.087e+06	3.47898e+06	1.17232e+07	2.20352e+06	2.74246e+06	2.41136e+06	32.608	22.601	5.03	4.5	0.00253522	0.00610482
QL1755000	C11 H8 O3	188.048	2.015			55547.6	47676.1	65807.3	4.78223e+06	5.21143e+06	2.4944e+06	4.77933e+07	5.15894e+07	8.03835e+07	86.093	928.742	6.43	9.86	5.10488e-06	4.81363e-07
RG5927903	C13 H22 O2	210.162	12.886			1.3746e+07	1.46344e+07	1.60115e+07	3.87715e+07	2.88257e+07	3.02886e+07	3.23663e+07	7.74921e+07	4.37756e+07	2.07	2.991	1.05	1.58	0.0302023	0.00470697
Ricinine	C8 H8 N2 O2	164.059	6.901	93.9		78491.7	322601	324598	3.3569e+08	4.77624e+08	3.27301e+08	2.74996e+08	2.85329e+08	3.79774e+08	1040.57	884.462	10.02	9.79	3.62728e-06	4.22763e-06
Rishitin	C14 H22 O2	222.162	23.019			622051	389507	882489	7.7577e+06	512484	397504	6.82353e+06	1.08301e+07	2.66901e+06	0.824	10.969	-0.28	3.46	0.734606	0.0874392
Roquefortine F	C23 H25 N5 O3	419.194	13.03			124073	305371	171120	6.18199e+06	5.90089e+06	4.68196e+06	2.38328e+07	2.26697e+07	2.27446e+07	34.484	132.916	5.11	7.05	1.34712e-05	1.71073e-06
Roxatidine	C17 H26 N2 O3	306.194	11.132			307175	257340	179816	1.8796e+07	1.89264e+07	1.61624e+07	4.85582e+06	5.15033e+06	4.90875e+06	73.039	19.075	6.19	4.25	2.81638e-07	1.40134e-06
S-(2-Methylpropanoyl)-dihydrolipoamide	C12 H23 N O2 S2	277.117	11.01			417628	520210	534616	3.66329e+07	3.26058e+07	3.27397e+07	2.37799e+07	2.04141e+07	2.2794e+07	62.936	43.817	5.98	5.45	1.73647e-09	7.61599e-09
S,S'-1,1-Ethanediyl diethanethioate	C6 H10 O2 S2	178.012	8.188			62751.7	530055	142304	1.93318e+08	1.88855e+08	1.51403e+08	5.2746e+07	4.57848e+07	5.07873e+07	1327.12	356.892	10.37	8.48	2.42719e-05	7.85669e-05
S-[(1Z)-N-Hydroxy-5-(methylsulfanyl)pentanimidoyl]cysteine	C9 H18 N2 O3 S2	266.076	8.242			32904.9	82205.7	58612.9	512154	417897	370456	5.09965e+07	4.74215e+07	5.30027e+07	7.13	870.056	2.83	9.76	0.000277224	4.19931e-07
S-[(1Z)-N-Hydroxy-7-(methylsulfanyl)heptanimidoyl]-L-cysteine	C11 H22 N2 O3 S2	294.107	10.14			195732	122289	213810	2.61721e+06	3.19831e+06	2.77085e+06	8.89937e+07	8.59442e+07	9.58284e+07	14.156	454.671	3.82	8.83	3.67023e-06	3.87668e-08
Sabeluzole	C22 H26 F N3 O2 S	415.174	9.522			134772	135619	129993	4.2279e+07	3.98449e+07	3.3884e+07	4.6435e+09	4.29177e+09	4.79604e+09	295.648	34454.5	8.21	15.07	6.43929e-14	6.41709e-14
S-Acetyldihydrolipoamide	C10 H19 N O2 S2	249.086	3.018			102473	243956	220933	6.85836e+07	6.22857e+07	5.53374e+07	1.15696e+07	1.20256e+07	1.23712e+07	281.921	54.431	8.14	5.77	7.91667e-07	3.83125e-06
Salidroside	C14 H20 O7	300.12	12.992			313485	481198	319910	2.86972e+07	2.94081e+07	2.44357e+07	7.13137e+07	6.39816e+07	6.77437e+07	89.704	211.758	6.49	7.73	1.70447e-07	3.65364e-08
Samidorphan	C21 H26 N2 O4	370.19	14.184			15198.9	15636.9	14583.7	1.62514e+06	1.53783e+06	1.2099e+06	5.99861e+06	5.25122e+06	5.54982e+06	101.18	365.145	6.66	8.51	7.83862e-10	2.43805e-12
Sarcosine	C3 H7 N O2	89.0841	1.313		63	2.69331e+07	4.05542e+07	8.46218e+07	1.89005e+07	2.86048e+07	2.37582e+07	5.57196e+07	4.19693e+07	5.49723e+07	0.586	1.356	-0.77	0.44	0.151162	0.929484
Sedanolide	C12 H18 O2	176.12	14.208	85.3		118463	155750	123136	469200	389772	409372	5.93849e+06	4.88944e+06	3.7937e+06	3.325	39.708	1.73	5.31	0.0003235	6.49275e-07
Senkyunolide A	C12 H16 O2	192.115	23.241			2.51644e+06	2.95431e+06	1.64965e+06	9.87984e+06	3.11093e+07	1.09285e+07	1.03171e+08	4.15016e+07	6.85737e+07	4.343	27.25	2.12	4.77	0.00764317	0.000354015
Sinapoylcholine	C16 H23 N O5	309.157	10.853			71471.9	61590.1	63556.1	6.76943e+06	6.89019e+06	5.9846e+06	6.69136e+06	9.72634e+06	6.24463e+06	106.511	105.283	6.73	6.72	9.37229e-08	7.54369e-08
Skatole	C9 H9 N	131.074	13.588	84.6		1.89616e+06	222783	1.95995e+06	4.1162e+06	3.74461e+06	954402	2.03304e+07	1.90892e+07	6.57209e+06	1.975	10.067	0.98	3.33	0.466989	0.0294784
Sorbic acid	C6 H8 O2	112.052	7.937	90.4		2.66651e+06	2.55701e+06	2.70362e+06	2.02479e+08	1.47478e+08	1.4016e+08	1.0904e+08	1.01718e+08	1.10773e+08	55.308	40.893	5.79	5.35	3.02474e-08	7.85936e-08
spectinomycin	C14 H24 N2 O7	332.158	10.958			1.31602e+06	1.24675e+06	1.26937e+06	8.6454e+06	9.43263e+06	8.45429e+06	4.15767e+07	3.73841e+07	3.42411e+07	6.811	29.451	2.77	4.88	1.40898e-07	1.08994e-10
Spermidine	C7 H19 N3	145.158	1.166	89.3		1.02426e+07	6.82191e+06	6.59762e+06	8.77163e+07	8.10559e+07	7.72593e+07	2.26957e+07	2.17353e+07	3.61631e+07	11.882	3.327	3.57	1.73	2.85588e-05	0.00119018
S-Phenyl-D-cysteine	C9 H11 N O2 S	197.051	12.376			25537.8	26986.7	25510.5	8.65874e+06	1.1493e+07	9.9903e+06	1.66501e+07	1.61073e+07	1.81212e+07	391.197	651.978	8.61	9.35	1.44551e-13	6.72795e-14
spinacine	C7 H9 N3 O2	167.07	1.181			4.6761e+06	591761	5.171e+06	609230	256301	579656	241588	465353	353219	0.124	0.076	-3.01	-3.73	0.0856423	0.0500542
Spinochalcone A	C25 H28 O3	376.204	15.873			6673.49	49402.7	29597.2	7.42048e+06	35634.1	5.73984e+06	970299	1.19806e+07	9.70504e+06	193.932	327.903	7.6	8.36	0.111462	0.0373766
SR-49498	C25 H30 N6 O2	446.242	10.854			93814.5	88187.9	83424.3	1.23738e+07	1.20255e+07	1.03723e+07	1.94072e+07	1.93311e+07	1.25244e+07	136.362	219.203	7.09	7.78	8.72491e-08	4.63437e-08
ST2975000	C6 H7 N3 O2	153.054	1.722			810699	499445	271809	1.33507e+07	1.3375e+07	9.93716e+06	1.99906e+06	2.95953e+06	2.40202e+06	26.731	4.809	4.74	2.27	7.09746e-05	0.00313167
Stearamide	C18 H37 N O	283.287	16.509	99		1.07697e+06	107081	1.25248e+06	1.83033e+07	322341	2.62811e+07	9.3597e+06	4.91712e+07	4.96994e+07	16.995	45.657	4.09	5.51	0.292509	0.0651534
strophanthin K	C36 H54 O14	710.348	10.2			37051.8	38546.5	51410.9	225155	202513	185615	1.92347e+07	1.75333e+07	1.91196e+07	5.254	496.015	2.39	8.95	8.89961e-06	1.08312e-10
Styrene	C8 H8	104.063	13.174			4.2197e+06	3.58007e+06	3.86575e+06	2.7117e+07	3.08829e+07	2.73896e+07	4.97294e+07	3.06228e+07	3.73563e+07	7.085	9.663	2.82	3.27	9.61294e-06	3.98864e-06
Subericacid	C8 H14 O4	174.089	8.118			255925	472713	372766	8.59056e+07	3.57638e+07	6.02498e+07	4.7194e+07	2.97826e+07	6.34585e+07	161.629	126.605	7.34	6.98	7.87267e-06	1.06954e-05
Sulcatone	C8 H14 O	126.104	11.308			4.29678e+06	6.24504e+06	6.36816e+06	1.76547e+07	1.61229e+07	1.84109e+07	8.38316e+07	1.15501e+08	5.5674e+07	2.827	13.424	1.5	3.75	0.00336642	2.92815e-05
sulfanilamide	C6 H8 N2 O2 S	172.031	6.841			1.7915e+06	1.69915e+06	1.59135e+06	7.72163e+06	8.81386e+06	7.28402e+06	197972	116270	155713	4.544	0.092	2.18	-3.45	7.14669e-05	4.95203e-06
Sulforaphane	C6 H11 N O S2	177.028	11.636			159733	284100	165368	1.36733e+07	3.66455e+06	8.2139e+06	3.0949e+06	4.25517e+06	5.41904e+06	49.67	25.732	5.63	4.69	0.000163069	0.000435161
Sulpiride	C15 H23 N3 O4 S	341.147	9.329	64.9		82008.3	75070.6	68878.2	2.70099e+06	2.68158e+06	2.81571e+06	1.22173e+07	1.11932e+07	1.07086e+07	35.979	149.103	5.17	7.22	1.42657e-11	6.43929e-14
Tafluprost	C25 H34 F2 O5	452.238	11.58			55713	87111	148925	4.61086e+06	5.03332e+06	4.74249e+06	3.35839e+07	3.22136e+07	3.59053e+07	54.442	385.53	5.77	8.59	6.17124e-06	8.12117e-07
Tanzisertib	C21 H23 F3 N6 O2	448.181	11.021			55514.7	63037.1	51610.2	2.67582e+07	2.40284e+07	2.29324e+07	4.40297e+06	4.10242e+06	4.40208e+06	432.83	79.296	8.76	6.31	6.41709e-14	1.05826e-11
Taxa-4(20)_11(12)-dien-5alpha-ol	C20 H32 O	288.245	11.514			1.46502e+07	1.46825e+07	1.42772e+07	101458	100255	87770.7	1.55375e+06	2.86054e+06	3.37048e+06	0.007	0.195	-7.19	-2.36	7.78291e-07	0.000251895
TDP-2	C17 H22 N2 O5	334.152	11.674			830465	961819	732404	1.80164e+08	2.706e+08	2.03699e+08	3.87198e+08	4.01155e+08	4.9745e+08	245.283	483.048	7.94	8.92	3.61535e-08	1.01548e-08
Tentoxin	C22 H30 N4 O4	414.226	10.764			308486	237503	364641	9.39983e+06	8.41707e+06	7.58967e+06	2.34268e+07	2.44427e+07	1.69827e+07	27.285	75.941	4.77	6.25	1.28099e-06	4.48182e-07
terizidone	C14 H14 N4 O4	302.101	13.526			27176.2	33484	31798.9	1.33152e+07	1.79388e+07	1.57319e+07	2.10491e+08	1.51016e+08	2.58123e+08	494.729	6619.45	8.95	12.69	4.7322e-08	5.13857e-10
tert-Butyl N-[1-(aminocarbonyl)-3-methylbutyl]carbamate	C11 H22 N2 O3	230.163	7.063	82.3		712613	711949	731949	9.15087e+06	8.60622e+06	7.21709e+06	2.46599e+07	2.49376e+07	2.73681e+07	12.077	34.995	3.59	5.13	8.0725e-08	8.16469e-10
tetrahomomethionine	C9 H19 N O2 S	205.114	13.283			367219	2.25209e+06	1.01015e+06	3.20811e+08	3.82799e+06	2.59716e+08	3.09565e+07	3.81508e+08	2.26578e+08	257.106	224.301	8.01	7.81	0.0505374	0.0274855
Tetralin	C10 H12	132.094	23.095			1.03136e+06	2.39589e+06	2.84044e+06	1.4685e+07	8.89164e+06	6.4584e+06	3.20631e+07	4.12138e+07	2.85788e+07	3.711	13.383	1.89	3.74	0.00727942	0.000337321
Tetramethylene sulfoxide	C4 H8 O S	104.03	1.833	88.1		149817	71012.8	41320.4	772422	479968	1.20671e+06	4.11175e+07	3.91841e+07	8.24864e+06	10.877	551.788	3.44	9.11	0.0159318	0.000137999
Tetraxetan	C16 H28 N4 O8	404.19	6.804			81792.9	148245	79924.7	322224	178530	175906	6.59021e+07	5.51619e+07	7.49534e+07	2.183	805.719	1.13	9.65	0.0415896	6.49465e-07
Thiamine Disulfide	C24 H34 N8 O4 S2	562.214	7.037			134261	123509	119413	1.20132e+08	2.27588e+08	1.1042e+08	1.81935e+08	1.10717e+08	5.25028e+06	972.657	896.433	9.93	9.81	0.000649274	0.0016442
Thiethylperazine	C22 H29 N3 S2	399.179	8.698			36460.1	34671.4	34753.8	101531	91071.2	91140.3	1.80635e+07	1.59551e+07	1.76882e+07	2.622	508.956	1.39	8.99	1.50107e-06	6.41709e-14
Thiobenzamide S,S-dioxide	C7 H7 N O2 S	169.02	11.475			28114.3	25488.7	27389.9	7.52917e+06	7.57007e+06	6.98397e+06	7.0511e+06	7.38612e+06	8.09555e+06	274.889	269.666	8.1	8.08	6.41709e-14	6.41709e-14
Thiochrome	C12H14N4OS	262.089	6.536	96		96088.1	95477.4	148853	1.35225e+08	1.52785e+08	1.18477e+08	635960	1.0685e+08	1.91042e+08	1407.31	1112.01	10.46	10.12	0.00732169	0.0262895
thiodiglycol	C4 H10 O2 S	122.041	9.8			270591	335575	338011	3.83064e+06	6.78214e+06	1.22386e+07	4.70079e+07	4.80711e+07	7.10849e+07	20.211	143.25	4.34	7.16	0.000124515	5.79462e-06
Thiomorpholine3-carboxylate	C5 H9 N O2 S	147.035	1.531			5.82187e+06	2.64548e+07	3.3694e+07	261935	213334	124735	376901	658308	281594	0.008	0.014	-6.95	-6.13	0.000335716	0.000937943
Thiothixene	C23 H29 N3 O2 S2	443.169	8.519			36006.4	35881.5	34898.4	214972	308293	244678	1.20916e+07	1.18888e+07	1.24069e+07	6.819	336.988	2.77	8.4	1.31261e-06	1.65099e-11
Thiram	C6 H12 N2 S4	239.988	12.775	97.8		21189.3	1.82241e+07	3.15932e+06	46800.7	42115.6	36582.5	75402.3	79450	731871	0.013	0.025	-6.23	-5.31	0.235678	0.568014
threonylphenylalanine	C13 H18 N2 O4	266.126	8.281			185784	156968	68209.4	2.78431e+06	3.79617e+06	2.75826e+06	2.66922e+07	2.52622e+07	2.70411e+07	17.738	170.049	4.15	7.41	5.13317e-05	2.34669e-06
THTA	C6 H10 O2 S	146.04	4.35			437067	1.19265e+06	750080	2.86423e+07	2.16872e+07	1.70832e+07	3.85102e+07	9.10082e+07	9.02195e+07	28.913	120.28	4.85	6.91	0.00017806	3.41477e-05
Thymidine	C10 H14 N2 O5	242.09	6.616	66.2		3.96148e+06	3.62235e+06	3.26068e+06	2.90278e+07	2.3028e+07	2.29085e+07	8.06634e+07	7.32084e+07	7.25666e+07	6.357	20.21	2.67	4.34	1.1647e-06	1.08784e-07
Thymine	C5 H6 N2 O2	126.043	5.248	96.2	80.6	1.84947e+06	1.83267e+06	1.43971e+06	1.12686e+07	1.04195e+09	1.54113e+08	3.8124e+07	2.38769e+06	1.99327e+07	84.092	10.876	6.39	3.44	0.0350956	0.335009
ticalopride	C14 H20 Cl N3 O3	313.12	1.133			1.7342e+07	1.71827e+07	1.50796e+07	4.80659e+06	5.16727e+06	5.6487e+06	7.24549e+06	6.85499e+06	6.93421e+06	0.301	0.404	-1.73	-1.31	1.77465e-06	1.03126e-05
Tiglic acid	C5 H8 O2	100.053	8.114	80		5.02574e+06	5.12177e+06	4.82641e+06	1.2429e+08	6.54803e+07	8.20261e+07	2.69761e+07	3.85395e+07	5.80754e+07	16.321	7.668	4.03	2.94	4.88017e-05	0.000316541
Tolycaine	C15 H22 N2 O3	278.163	9.76	86.7		2.14236e+06	2.05771e+06	2.07527e+06	3.54572e+06	3.44352e+06	3.18423e+06	5.64199e+07	4.96645e+07	5.29092e+07	1.659	25.495	0.73	4.67	5.72105e-05	2.26041e-13
Toonacilin	C31 H38 O9	554.252	10.506			447661	412520	450313	6.71922e+08	5.15895e+08	3.55686e+08	9.67325e+08	9.52952e+08	3.85299e+08	1152.42	2128.74	10.17	11.06	9.83494e-07	8.05866e-07
Tos-Arg-CH2Cl	C13 H21 Cl N4 O2 S	332.108	1.882			29184.4	34787.7	27567.3	2.94083e+06	1.96304e+06	2.25569e+06	7.61658e+06	6.97531e+06	7.1103e+06	77.291	243.634	6.27	7.93	7.94969e-08	7.40189e-09
Tranexamic Acid	C8 H15 N O2	157.11	8.564			324426	344451	326514	9.73343e+06	5.52038e+06	5.1413e+06	2.01587e+07	1.86771e+07	2.03951e+07	16.907	61.739	4.08	5.95	4.56078e-06	9.35389e-07
trans,trans-2,4-Heptadienal	C7 H10 O	110.073	11.371	83.9		9.33058e+06	1.63458e+07	3.31946e+07	3.62368e+07	5.81194e+07	3.32627e+07	1.27935e+07	2.56552e+07	3.9037e+07	2.217	1.57	1.15	0.65	0.178544	0.75666
trans-3-Indoleacrylic acid	C11 H9 N O2	187.063	7.604	92		3.16135e+07	2.87096e+07	3.77078e+07	7.27796e+07	7.03839e+07	5.88394e+07	5.17333e+07	5.26367e+07	5.64697e+07	2.226	1.665	1.15	0.74	0.000406284	0.00295496
trans-Zeatin	C10 H13 N5 O	219.112	7.648	98		4.00215e+07	3.65488e+07	3.75825e+07	1.92791e+07	2.24172e+07	1.69272e+07	5.93962e+07	5.63168e+07	6.43063e+07	0.513	1.58	-0.96	0.66	0.00029729	0.00246378
Triadimenol	C14 H18 Cl N3 O2	295.109	15.043			6183.35	6107.59	6164.18	2.43476e+06	91367.1	2.89184e+06	2.61911e+06	4.01731e+06	9.9928e+06	394.985	651.719	8.63	9.35	0.00542176	0.00117997
Triamcinolone Hexacetonide	C30 H41 F O7	532.286	8.958			27238.8	27090.8	28221	84821.4	66173.1	93119.3	3.11592e+07	3.06017e+07	3.28619e+07	3.114	1143.92	1.64	10.16	3.88248e-05	9.72555e-14
Tributyl phosphate	C12 H27 O4 P	266.164	14.38	97.9		2.45506e+06	2.21853e+06	2.09487e+06	2.01383e+06	2.77586e+06	2.75529e+06	6.29388e+06	5.5296e+06	6.43301e+06	1.242	2.837	0.31	1.5	0.613703	0.000165706
Tributylphosphine oxide	C12 H27 O P	218.18	13.239	100		2.08752e+08	1.8e+08	1.71304e+08	7.75652e+08	7.48541e+08	7.08374e+08	4.9519e+07	5.19265e+07	5.38158e+07	4.159	0.288	2.06	-1.79	9.29363e-07	1.29189e-06
Triethylenephosphoramide	C6 H12 N3 O P	195.053	11.807	88.4		32263.6	32701.8	44671.7	1.40759e+07	1.50165e+07	1.84059e+07	7.50906e+06	6.16305e+06	5.42135e+06	459.193	188.462	8.84	7.56	1.36475e-08	6.92742e-08
Triisopropanolamine	C9 H21 N O3	191.152	1.545	98.4		9.52626e+06	5.67841e+06	1.20784e+07	1.09603e+08	7.74789e+07	7.10084e+07	9.59066e+07	8.77717e+07	9.51447e+07	8.133	9.988	3.02	3.32	9.76884e-05	7.73322e-05
Trimethyl phosphate	C3 H9 O4 P	140.024	7.68	99.1		6.09509e+06	7.85956e+06	1.39352e+07	9.42803e+08	6.08171e+08	5.91551e+08	1.05488e+06	948002	1.2557e+06	77.38	0.134	6.27	-2.9	4.35433e-06	0.000339527
Trioxsalen	C14 H12 O3	228.082	12.589	76.1		55541.3	42090.9	142235	8.82785e+06	9.53985e+06	8.20865e+06	4.63439e+07	4.14169e+07	4.75124e+07	158.942	834.405	7.31	9.7	9.24725e-06	1.71525e-06
Triphenylphosphine oxide	C18 H15 O P	278.086	12.967	94.6		1.13379e+07	1.42291e+07	1.13045e+07	3.2479e+07	3.3852e+07	2.9031e+07	3.70048e+06	6.94367e+06	7.20484e+06	2.865	0.612	1.52	-0.71	0.00588745	0.0168385
Tris(2-butoxyethyl) phosphate	C18 H39 O7 P	398.243	14.617	90.2		2.6612e+06	2.12915e+06	2.16857e+06	1.1966e+07	1.17751e+07	9.11163e+06	3.97506e+06	4.17324e+06	3.78513e+06	5.43	1.833	2.44	0.87	8.19173e-06	0.0030728
tromantadine	C16 H28 N2 O2	280.215	11.623			3.78664e+06	4.10405e+06	4.00181e+06	536731	567048	240867	99467.6	110427	119112	0.134	0.028	-2.9	-5.18	0.000165545	1.06061e-05
Tropine	C8 H15 N O	141.115	23.041	96.4		1.27544e+06	936753	1.21245e+06	4.46405e+07	6.28622e+06	3.06386e+06	9.07802e+06	7.2838e+06	2.11057e+06	5.185	6.007	2.37	2.59	0.0682945	0.18925
Tropinone	C8 H13 N O	139.1	11.279	85.6		529465	751105	425952	3.95867e+06	5.1724e+06	4.06758e+06	1.41771e+07	1.24045e+07	1.4612e+07	7.682	26.776	2.94	4.74	2.93999e-05	2.08821e-06
Troxipide	C15 H22 N2 O4	294.158	8.382			813490	707549	819708	1.32248e+06	1.16304e+06	942611	1.00782e+08	1.04934e+08	1.12957e+08	1.43	128.992	0.52	7.01	0.0167787	1.96872e-09
Tuberonicacidglucoside	C18 H28 O9	388.174	8.846			61784.7	61597.2	63141.4	3.47122e+06	3.09792e+06	2.21239e+06	2.14573e+07	2.21141e+07	2.16437e+07	50.141	350.309	5.65	8.45	1.60291e-07	1.78454e-09
Tyrosyltyrosine	C18 H20 N2 O5	344.137	7.325			93434.8	120000	111924	202001	147496	152055	2.30967e+07	2.36864e+07	2.47809e+07	1.359	211.63	0.44	7.73	0.0143105	2.12003e-09
tyr-ser	C12 H16 N2 O5	268.106	8.253			84659.8	96663.7	68921.5	1.12157e+06	1.65542e+06	1.38073e+06	2.90858e+07	2.30182e+07	3.49809e+07	16.309	343.561	4.03	8.42	4.46618e-06	9.3433e-08
Tyr-Trp	C20 H21 N3 O4	367.153	9.126			57730.1	55747.1	56890	3.05024e+06	3.08619e+06	2.53943e+06	3.87184e+07	3.45214e+07	3.65207e+07	53.616	641.954	5.74	9.33	1.77254e-11	6.41709e-14
UNII:R3KSN48ZFJ	C8 H17 N S2	191.079	2.832			773790	680035	500777	494471	699910	116590	3.51284e+07	3.75368e+07	3.42654e+07	0.727	51.657	-0.46	5.69	0.418111	0.000309338
UNII:V9Q7UUZ15U	C16 H24 O4	280.167	14.149			274599	192363	204728	4.45813e+06	3.99874e+06	3.3823e+06	128222	178711	139917	19.532	0.683	4.29	-0.55	1.85269e-06	0.0581054
Unoprostone	C22 H38 O5	382.272	15.143			35749.1	25989.4	30350.3	1.63401e+07	2.06766e+07	2.61071e+07	238251	171722	169646	681.265	5.658	9.41	2.5	4.68718e-08	6.87534e-05
Uracil	C4 H4 N2 O2	112.027	2.095	100		8.87611e+06	5.94728e+06	2.11678e+07	6.84587e+07	1.06695e+08	8.03883e+07	3.54138e+08	4.18232e+08	4.1799e+08	9.057	47.092	3.18	5.56	0.00168393	7.7105e-05
Valeroidine	C13 H23 N O3	241.168	12.247			1.01432e+07	1.0572e+07	1.02857e+07	1.91081e+07	1.64346e+07	1.43538e+07	818687	831182	830935	1.598	0.081	0.68	-3.63	0.00114374	9.8822e-08
Valine	C5 H11 N O2	117.079	1.482	86.9		1.97448e+07	7.7357e+07	8.23673e+07	5.92135e+06	2.71546e+07	2.36233e+07	2.02232e+07	3.88569e+06	2.12287e+07	0.305	0.261	-1.71	-1.94	0.303418	0.18864
Valpromide	C8 H17 N O	143.131	11.851	80.1		2.03277e+06	3.9745e+06	507947	2.5779e+06	896018	1.82271e+06	782854	1.25891e+07	580859	0.897	0.385	-0.16	-1.38	0.999958	0.99288
Valrocemide	C10 H20 N2 O2	200.153	9.776			2.07736e+08	1.92068e+08	1.90619e+08	1.0495e+09	9.82004e+08	8.48203e+08	448876	588329	385817	5.113	0.002	2.35	-8.74	2.28446e-05	2.02613e-09
Valylvaline	C10 H20 N2 O3	216.147	7.603			1.46718e+07	1.38597e+07	1.40681e+07	1.21213e+08	1.12412e+08	1.04034e+08	1.64294e+06	1.33282e+06	1.76066e+06	7.991	0.117	3	-3.1	6.85866e-07	5.19254e-07
Veronal	C8 H12 N2 O3	184.085	1.763			921503	418129	645505	2.79174e+06	2.13419e+06	1.79817e+06	1.49201e+07	1.53843e+07	1.36806e+07	3.306	23.114	1.73	4.53	0.00275202	1.57481e-05
Verrucarol	C15 H22 O4	266.151	12.377			5.44869e+06	5.63935e+06	5.97179e+06	3.52245e+06	3.03915e+06	2.91363e+06	3.28719e+06	433938	891220	0.539	0.158	-0.89	-2.66	0.488308	0.0332122
Visnagin	C13 H10 O4	230.061	11.107	70.3		24826.4	21185.2	23815.6	1.16551e+07	1.07738e+07	9.59045e+06	2.67395e+07	2.43348e+07	2.54912e+07	452.383	1070.36	8.82	10.06	6.43929e-14	6.41709e-14
Volemitol	C7 H16 O7	212.09	5.113			117199	218147	239876	5.66746e+07	3.98815e+07	4.11868e+07	122854	91847.2	166386	188.803	0.563	7.56	-0.83	1.3999e-06	0.31997
Voriconazole N-Oxide	C16 H14 F3 N5 O2	365.111	10.401			1.4435e+06	1.47185e+06	1.19728e+06	1.80112e+07	2.23901e+07	1.91319e+07	4.45972e+07	4.20643e+07	4.14056e+07	13.254	29.14	3.73	4.86	1.66319e-07	1.8202e-08
Xaliproden	C24 H22 F3 N	381.172	7.07			75401.3	70477.5	63146.1	861218	943683	407017	2.06302e+07	2.26917e+07	2.85347e+07	12.22	321.971	3.61	8.33	0.000162445	8.80184e-07
Xanthine	C5 H4 N4 O2	152.034	2.009		68.7	734122	708968	590176	4.13659e+07	5.3056e+07	3.87677e+07	756506	683369	637957	58.347	0.964	5.87	-0.05	4.83928e-08	0.971825
Xanthopterin-B2	C9 H10 N4 O4	238.07	10.78			77732.4	79914.8	72685	1.61238e+07	1.53106e+07	1.45159e+07	4.29926e+06	5.13738e+06	4.8905e+06	196.966	62.915	7.62	5.98	6.41709e-14	7.55618e-13
XJ4261470	C4 H7 N S	101.03	10.548			23223.1	32361.1	24495.7	1.43702e+06	1.43459e+06	1.22492e+06	9.90596e+06	1.05483e+07	1.11938e+07	58.565	430.617	5.87	8.75	5.18029e-08	1.52743e-10
Yellow No. 2	C16 H13 N3	247.112	8.377			492148	185606	424342	1.67109e+06	2.07622e+06	1.89275e+06	3.66993e+07	3.14982e+07	4.00154e+07	4.46	86.485	2.16	6.43	0.00141956	4.30234e-06
ZINGEROL	C11 H16 O3	196.11	11.044			4.9925e+06	7.77758e+06	5.46198e+06	8.48724e+06	9.40927e+06	1.13666e+07	1.73573e+08	1.02251e+08	2.18309e+08	1.723	31.778	0.78	4.99	0.159078	1.61702e-05
Zolazepam	C15 H15 F N4 O	286.122	10.924			174958	164465	155581	1.9999e+07	1.83895e+07	1.24396e+07	1.08441e+07	1.01085e+07	3.19317e+07	111.814	65.936	6.8	6.04	1.95823e-05	2.20172e-05
Zopiclone	C17 H17 Cl N6 O3	388.106	10.858			95323.9	89606.8	84766.5	1.00957e+07	4.50978e+06	1.26526e+07	1.2252e+06	3.16475e+06	3.31545e+06	112.667	35.318	6.82	5.14	4.40437e-05	0.000287002
δ-Valerolactam	C5 H9 N O	99.0685	9.772	94.5		9.72418e+06	9.28451e+06	9.43887e+06	5.31637e+07	6.2424e+07	4.34468e+07	1.47593e+06	1.77592e+06	1.11157e+06	5.632	0.156	2.49	-2.68	4.66885e-05	2.57526e-05
